# Supplementary material for: Effects of long-term childhood exercise and detraining on lipid accumulation in metabolic-related organs
Source: PLoS One. 2022 Jun 24;17(6):e0270330. doi: 10.1371/journal.pone.0270330 (PMC9231767; doi:10.1371/journal.pone.0270330)
Supplement: S1 Dataset — (XLSX) [file pone.0270330.s002.xlsx]

## Sheet: All data
ID	Strain	wo	eWATweight	CLS No	AreaeWAT	CLS den	BATweight	Liverweight	Steatosis	Foci No	AreaLiver	Foci den	Gasweight	Gasweight mg/g	i	iia	iib	TAG	FFA	Insulin	LiverTAGmgg
7	1	20	14.33	9	38.581	0.23	2.89	28.83	2.05	9	30.115	0.3	4335	6.79467	1798.84	3833.23	5801.51	257.495	3.57	1.17	21.4129
8	1	20	9.01	3	9.746	0.31	2.65	19.64	2.75	8	41.531	0.19	3910	7.12204	1912.12	3655.17	5569.9	154.512	3.52	2.05	22.0636
9	1	20	13.41	3	9.653	0.28	2.75	23.76	1.09	8	21.908	0.37	4315	7.14404	1778.49	3145.21	6215.53	262.845	3.19	3.78	24.7477
10	1	20	13.73	5	26.994	0.19	2.33	23.23	1.3	5	31.904	0.16	4268	7.2339	1982.36	2765.09	5143.3	212.022	2.95	4.74	35.5654
11	1	20	17.51	9	31	0.29	2.8	24.57	1.96	11	34.718	0.32	3937	6.50744	1824.73	2864.54	5024.92	292.269	2.87	9.13	32.8813
12	1	20	14.87	9	40.595	0.22	3.06	23.95	2.05	5	32.515	0.15	4102	6.2626	2077.55	3286.36	5849.11	214.697	2.48	6.41	29.9532
13	2	20	4.53	1	12.522	0.08	1.38	15.22	0	2	40.255	0.05	4505	10.4282	2033.65	2987.81	5862.22	68.915	1.66	0.69	7.58578
14	2	20	6.36	0	6.094	0	1.42	15.32	0	1	26.175	0.04	4720	9.87448	1956.24	4104.08	6461.28	36.816	1.68	0.95	7.4231
15	2	20	5.93	0	11.392	0	1.06	13.86	0	2	39.979	0.05	4373	9.8491	1916.45	3587.14	5626.19	38.1537	1.41	1.06	8.15513
16	2	20	4.64	0	4.285	0	1.25	12.82	0	1	43.585	0.02	4246	9.87442	1631.98	3203.31	5821	28.7915	1.77	0.65	5.3897
17	2	20	6.03	1	15.56	0.06	1.25	15.77	0	1	20.207	0.05	4708	9.87002	1734.89	2915.52	5928.21	48.853	1.67	1.03	9.61918
18	3	20	5.38	0	6.971	0.05	1.78	17.17	0.5	5	36.956	0.14	4068	8.136	3396.71	3981.31	6454.98	79.6245	1.98	1.13	24.2597
19	3	20	4.24	0	10.611	0.03	1.75	15.51	0.37	7	38.293	0.18	3679	7.79449	1658.85	2916.97	4481.43	51.528	1.55	0.61	16.1261
20	3	20	5.37	1	5.4	0.12	1.92	15.03	1.11	6	32.194	0.19	3654	8.08407	2064.19	3425.53	5533.04	2.0425	1.55	1.45	24.2597
21	3	20	4.49	0	12.776	0.03	1.42	14.77	0.34	3	33.664	0.09	3852	8.35575	2041.27	3406.52	6259.09	52.8656	1.61	0.99	25.4797
22	3	20	2.59	1	14.16	0.05	0.9	11.93	0.62	5	27.498	0.18	3378	8.86614	1400.76	2346.91	4260.18	15.417	1.27	1.02	12.4659
23	3	20	3.62	0	6.868	0.05	1.15	12.01	0.52	3	21.031	0.14	3420	8.83721	1950.38	2875.09	4724.62	44.8409	1.52	0.68	12.6286
24	3	12	1.53	0	NA	0	0.58	10.81	0	0	NA	0	2795	9.01613	1349	2218	4212	0	1.91	NA	4.49501
25	3	12	1.21	0	NA	0	0.53	10.12	0	0	NA	0	2844	9.35526	1169	2442	4618	12.7422	1.23	NA	5.87772
26	3	12	1.02	0	NA	0	0.61	12.38	0	0	NA	0	2924	9.37179	1449	3060	3915	23.4417	1.3	NA	6.52841
27	3	12	1.39	0	NA	0	0.54	11.56	0	0	NA	0	3089	9.47546	1536	1853	4297	24.7792	1.48	NA	6.12173
28	3	12	1.24	0	NA	0	0.58	10.4	0	0	NA	0	2605	9.40433	1521	1652	3621	10.0672	1.1	NA	6.36574
29	3	12	1.32	0	NA	0	0.69	12.56	0	0	NA	0	2739	9.00987	1345	1774	3950	11.4047	1.14	NA	6.2844
49	1	12	6.26	0	NA	0	1.453	20.768	0.65	3	18.25	0.16	3947	7.63443	1051	2263	4220	123.249	2.11	NA	14.7508
50	1	12	2.6	0	NA	0	1.072	16.216	0.42	5	24.2	0.21	3666	8.85507	940	2483	4398	64.6211	1.12	NA	14.2445
51	1	12	5.42	0	NA	0	1.296	18.265	0.84	2	29.43	0.07	3768	7.93263	1555	2348	4213	123.249	1.71	NA	19.8133
52	1	12	2.25	0	NA	0	1	13.403	0.04	4	33.96	0.12	3372	9.41899	974	2066	4218	58.1069	1.07	NA	14.4977
53	1	12	5.39	0	NA	0	1.654	19.628	0.3	3	23.54	0.13	3769	7.55311	1352	2597	3941	62.0154	0.8	NA	12.1351
54	1	12	4.13	0	NA	0	1.245	20.224	0.21	5	35.58	0.14	3877	8.26652	1673	2647	4842	146.701	2.41	NA	18.2945
55	2	12	2.26	0	NA	0	0.913	12.884	0	0	35.58	0	3680	10.5444	1098	1791	4090	59.4097	0.63	NA	5.04765
56	2	12	1.4	0	NA	0	1.072	11.969	0	0	NA	0	3434	10.5988	916	2145	4734	25.5356	0.24	NA	3.69765
57	2	12	2.14	0	NA	0	0.96	15.213	0	0	NA	0	3749	9.68734	1039	1643	3994	42.4727	0.52	NA	5.38515
58	2	12	2.04	0	NA	0	1.08	13.209	0	0	NA	0	3400	10.303	1053	2512	4928	55.5012	0.74	NA	5.2164
59	2	12	2.28	0	NA	0	1.094	12.974	0	0	NA	0	3490	10.2047	1816	2914	5043	51.5926	0.52	NA	9.2664
60	2	12	2.07	0	NA	0	0.769	12.744	0	0	NA	0	3667	10.691	1347	2306	4664	32.0498	0.22	NA	5.63828

## Sheet: Body weight & OGTT
strain	week	bw	group	time	g0
1	4	59	7	0	NA
1	4	56	1	0	146
1	4	57	1	0	171
1	4	55	1	0	150
1	4	60	1	0	152
1	4	65	1	0	167
2	4	67	2	0	103
2	4	55	2	0	106
2	4	62	2	0	107
2	4	66	2	0	107
2	4	47	2	0	125
8	4	91	3	0	136
8	4	87	3	0	136
8	4	94	3	0	143
8	4	87	3	0	121
8	4	91	3	0	136
8	4	94	3	0	121
1	5	133	7	30	NA
1	5	123	1	30	436
1	5	124	1	30	412
1	5	121	1	30	430
1	5	133	1	30	450
1	5	140	1	30	389
2	5	111	2	30	191
2	5	126	2	30	183
2	5	122	2	30	178
2	5	125	2	30	175
2	5	104	2	30	182
8	5	137	3	30	234
8	5	136	3	30	254
8	5	137	3	30	202
8	5	141	3	30	260
8	5	134	3	30	231
8	5	132	3	30	231
1	6	198	7	60	NA
1	6	185	1	60	511
1	6	188	1	60	426
1	6	180	1	60	486
1	6	203	1	60	473
1	6	206	1	60	462
2	6	154	2	60	177
2	6	174	2	60	178
2	6	165	2	60	173
2	6	174	2	60	205
2	6	157	2	60	188
8	6	188	3	60	277
8	6	188	3	60	239
8	6	186	3	60	260
8	6	183	3	60	236
8	6	186	3	60	206
8	6	178	3	60	269
1	7	261	7	120	NA
1	7	255	1	120	222
1	7	258	1	120	174
1	7	249	1	120	207
1	7	281	1	120	219
1	7	282	1	120	152
2	7	197	2	120	155
2	7	225	2	120	143
2	7	211	2	120	132
2	7	222	2	120	152
2	7	202	2	120	152
8	7	231	3	120	148
8	7	221	3	120	117
8	7	215	3	120	135
8	7	222	3	120	106
8	7	220	3	120	118
8	7	225	3	120	132
1	8	330
1	8	320
1	8	320
1	8	307
1	8	339
1	8	347
2	8	237
2	8	266
2	8	248
2	8	260
2	8	245
8	8	261
8	8	267
8	8	255
8	8	258
8	8	259
8	8	248
1	9	385
1	9	369
1	9	371
1	9	343
1	9	390
1	9	398
2	9	272
2	9	300
2	9	285
2	9	293
2	9	285
8	9	271
8	9	267
8	9	269
8	9	287
8	9	265
8	9	268
1	10	418
1	10	405
1	10	406
1	10	387
1	10	426
1	10	438
2	10	294
2	10	328
2	10	308
2	10	324
2	10	314
8	10	294
8	10	304
8	10	276
8	10	275
8	10	282
8	10	275
1	11	459
1	11	438
1	11	448
1	11	424
1	11	466
1	11	476
2	11	317
2	11	355
2	11	334
2	11	347
2	11	342
8	11	299
8	11	295
8	11	304
8	11	288
8	11	283
8	11	280
1	12	487
1	12	463
1	12	467
1	12	460
1	12	498
1	12	516
2	12	331
2	12	371
2	12	351
2	12	363
2	12	364
8	12	312
8	12	307
8	12	308
8	12	318
8	12	288
8	12	288
1	13	520
1	13	487
1	13	491
1	13	485
1	13	524
1	13	541
2	13	348
2	13	395
2	13	371
2	13	382
2	13	396
8	13	378
8	13	365
8	13	350
8	13	379
8	13	353
8	13	323
1	14	530
1	14	495
1	14	513
1	14	514
1	14	553
1	14	567
2	14	362
2	14	414
2	14	385
2	14	398
2	14	417
8	14	418
8	14	405
8	14	372
8	14	412
8	14	377
8	14	361
1	15	564
1	15	510
1	15	536
1	15	544
1	15	582
1	15	582
2	15	382
2	15	441
2	15	405
2	15	410
2	15	433
8	15	436
8	15	425
8	15	399
8	15	429
8	15	403
8	15	380
1	16	593
1	16	510
1	16	560
1	16	556
1	16	593
1	16	613
2	16	407
2	16	457
2	16	417
2	16	422
2	16	456
8	16	464
8	16	438
8	16	419
8	16	435
8	16	403
8	16	388
1	17	605
1	17	538
1	17	574
1	17	565
1	17	601
1	17	629
2	17	420
2	17	475
2	17	435
2	17	434
2	17	468
8	17	479
8	17	457
8	17	429
8	17	454
8	17	412
8	17	410
1	18	626
1	18	559
1	18	600
1	18	592
1	18	610
1	18	648
2	18	427
2	18	484
2	18	441
2	18	442
2	18	474
8	18	497
8	18	464
8	18	445
8	18	465
8	18	418
8	18	424
1	19	633
1	19	586
1	19	612
1	19	610
1	19	624
1	19	660
2	19	442
2	19	496
2	19	454
2	19	451
2	19	492
8	19	510
8	19	483
8	19	456
8	19	468
8	19	402
8	19	418
1	20	641
1	20	556
1	20	614
1	20	591
1	20	607
1	20	656
2	20	436
2	20	478
2	20	447
2	20	432
2	20	485
8	20	500
8	20	472
8	20	452
8	20	461
8	20	381
8	20	387

## Sheet: Food consumption
G	W	W1	w-o
8	1	17.67	5
8	1	11	5
8	1	15.33	5
8	1	12.67	5
8	1	12.67	5
8	1	14.67	5
8	1	16	5
8	1	15.67	5
8	1	13.67	5
8	1	11.67	5
8	1	14	5
8	1	13.33	5
8	1	15.33	5
8	1	16	5
1	1	12.33	5
1	1	13	5
1	1	16	5
1	1	15.33	5
1	1	15.33	5
1	1	18.33	5
1	1	21	5
1	1	13	5
1	1	13.33	5
1	1	13.67	5
1	1	16.67	5
1	1	16.33	5
1	1	17.67	5
1	1	20.33	5
2	1	12.67	5
2	1	12	5
2	1	14	5
2	1	14.67	5
2	1	15.33	5
2	1	14.33	5
2	1	16	5
2	1	12	5
2	1	11.67	5
2	1	13.33	5
2	1	14.67	5
2	1	13.33	5
2	1	15.33	5
2	1	15.33	5
8	2	15	6
8	2	17.33	6
8	2	18	6
8	2	20.33	6
8	2	21	6
8	2	17.33	6
8	2	19	6
8	2	18.67	6
8	2	18	6
8	2	22	6
8	2	19	6
8	2	20.33	6
8	2	20	6
8	2	22	6
1	2	21.33	6
1	2	19.67	6
1	2	22.33	6
1	2	23.33	6
1	2	24.67	6
1	2	26.33	6
1	2	25.67	6
1	2	19.33	6
1	2	20	6
1	2	23	6
1	2	22	6
1	2	22.33	6
1	2	24.33	6
1	2	24.33	6
2	2	14.67	6
2	2	15	6
2	2	16	6
2	2	15.67	6
2	2	15.6	6
2	2	13.67	6
2	2	13	6
2	2	14.67	6
2	2	17	6
2	2	16.33	6
2	2	17.33	6
2	2	17	6
2	2	18	6
2	2	18	6
8	3	20	7
8	3	23	7
8	3	22.33	7
8	3	20.33	7
8	3	22.67	7
8	3	23.33	7
8	3	19.67	7
8	3	21.33	7
8	3	24.33	7
8	3	22	7
8	3	22	7
8	3	22.67	7
8	3	24.67	7
8	3	21	7
1	3	25.33	7
1	3	27.33	7
1	3	27.67	7
1	3	27.67	7
1	3	29.33	7
1	3	30.67	7
1	3	29.33	7
1	3	25	7
1	3	25.33	7
1	3	29.33	7
1	3	25.33	7
1	3	28.67	7
1	3	29	7
1	3	29	7
2	3	19.5	7
2	3	18.5	7
2	3	18	7
2	3	18.5	7
2	3	20	7
2	3	20	7
2	3	20.5	7
2	3	19	7
2	3	19	7
2	3	19	7
2	3	18	7
2	3	19.67	7
2	3	19.67	7
2	3	18.67	7
8	4	24.33	8
8	4	17.67	8
8	4	24.33	8
8	4	19.67	8
8	4	25	8
8	4	25.67	8
8	4	22.33	8
8	4	25	8
8	4	20	8
8	4	24	8
8	4	21.33	8
8	4	23	8
8	4	22.67	8
8	4	22	8
1	4	33	8
1	4	32	8
1	4	32.33	8
1	4	33.33	8
1	4	33.33	8
1	4	33.67	8
1	4	33	8
1	4	29.33	8
1	4	29.67	8
1	4	31.67	8
1	4	33	8
1	4	34.67	8
1	4	33.67	8
1	4	34	8
2	4	21	8
2	4	19.5	8
2	4	20.5	8
2	4	21	8
2	4	22	8
2	4	21.5	8
2	4	20.5	8
2	4	19.67	8
2	4	20	8
2	4	20	8
2	4	20.67	8
2	4	20.67	8
2	4	21	8
2	4	20	8
8	5	22.67	9
8	5	22.33	9
8	5	22.67	9
8	5	24	9
8	5	23.33	9
8	5	18	9
8	5	20.67	9
8	5	22.67	9
8	5	20.67	9
8	5	22.33	9
8	5	23	9
8	5	24.67	9
8	5	26	9
8	5	21.33	9
1	5	34.67	9
1	5	30	9
1	5	34.33	9
1	5	33.33	9
1	5	35.33	9
1	5	30.67	9
1	5	32.67	9
1	5	30.67	9
1	5	32.33	9
1	5	31.67	9
1	5	32.67	9
1	5	34.33	9
1	5	31.67	9
1	5	32.33	9
2	5	22	9
2	5	20.5	9
2	5	21.5	9
2	5	21	9
2	5	22	9
2	5	22	9
2	5	21.5	9
2	5	22.33	9
2	5	19	9
2	5	22.33	9
2	5	20.67	9
2	5	22	9
2	5	20.67	9
2	5	21.33	9
8	6	22	10
8	6	24.33	10
8	6	24.67	10
8	6	25.67	10
8	6	24	10
8	6	23.33	10
8	6	22.67	10
8	6	23.67	10
8	6	22	10
8	6	23	10
8	6	23.67	10
8	6	25.67	10
8	6	23	10
8	6	24.67	10
1	6	32	10
1	6	35	10
1	6	34.33	10
1	6	32.33	10
1	6	33.33	10
1	6	35	10
1	6	36.33	10
1	6	33	10
1	6	32.67	10
1	6	36	10
1	6	32	10
1	6	34.33	10
1	6	35	10
1	6	36.67	10
2	6	22.5	10
2	6	21.5	10
2	6	21.5	10
2	6	20.5	10
2	6	27	10
2	6	22.5	10
2	6	22	10
2	6	22.67	10
2	6	21.33	10
2	6	22.67	10
2	6	21	10
2	6	27.67	10
2	6	21.33	10
2	6	23	10
8	7	25	11
8	7	24.33	11
8	7	19.33	11
8	7	19	11
8	7	20.67	11
8	7	24.33	11
8	7	24	11
8	7	25.67	11
8	7	21.67	11
8	7	20.33	11
8	7	24.33	11
8	7	22.33	11
8	7	24.67	11
8	7	23.67	11
1	7	33.67	11
1	7	34.67	11
1	7	32.33	11
1	7	34.33	11
1	7	33.67	11
1	7	36.67	11
1	7	33.67	11
1	7	32.67	11
1	7	33.67	11
1	7	34.67	11
1	7	33.67	11
1	7	31.33	11
1	7	33.67	11
1	7	36.67	11
2	7	22.5	11
2	7	23	11
2	7	22.5	11
2	7	20.5	11
2	7	23.5	11
2	7	23.5	11
2	7	23.5	11
2	7	21	11
2	7	21.67	11
2	7	20.67	11
2	7	21.33	11
2	7	21	11
2	7	22	11
2	7	21.33	11
8	8	23.67	12
8	8	24.67	12
8	8	19.33	12
8	8	20	12
8	8	21.67	12
8	8	21.33	12
8	8	23.67	12
8	8	21.67	12
8	8	24	12
8	8	24.33	12
8	8	22.33	12
8	8	22	12
8	8	23.33	12
8	8	24.33	12
1	8	42.67	12
1	8	29.33	12
1	8	34	12
1	8	35.67	12
1	8	35.67	12
1	8	35	12
1	8	38	12
1	8	37	12
1	8	38.33	12
1	8	31.33	12
1	8	32	12
1	8	34	12
1	8	34.33	12
1	8	32	12
2	8	25	12
2	8	18	12
2	8	22.5	12
2	8	22.5	12
2	8	23	12
2	8	22	12
2	8	23	12
2	8	24.67	12
2	8	17	12
2	8	20.33	12
2	8	21.33	12
2	8	21	12
2	8	20.33	12
2	8	21.33	12
8	9	25	13
8	9	28.67	13
8	9	28.33	13
8	9	29.33	13
8	9	31.67	13
8	9	30.33	13
8	9	31.67	13
8	9	22.33	13
8	9	30.33	13
8	9	30.67	13
8	9	30	13
8	9	32	13
8	9	31	13
8	9	32.67	13
1	9	35.33	13
1	9	37	13
1	9	34.67	13
1	9	34.33	13
1	9	32.67	13
1	9	36.33	13
1	9	33	13
1	9	33	13
1	9	35	13
1	9	31.33	13
1	9	31	13
1	9	34.67	13
1	9	33	13
1	9	31	13
2	9	23.5	13
2	9	23	13
2	9	22	13
2	9	21.5	13
2	9	23.5	13
2	9	21.5	13
2	9	24.5	13
2	9	21	13
2	9	21.33	13
2	9	19.33	13
2	9	21.33	13
2	9	21.33	13
2	9	20.33	13
2	9	21.67	13
8	10	31.33	14
8	10	31.33	14
8	10	32.67	14
8	10	30.33	14
8	10	30	14
8	10	30.67	14
8	10	29.33	14
8	10	29.33	14
8	10	31.33	14
8	10	31.33	14
8	10	30.67	14
8	10	28.67	14
8	10	27.33	14
8	10	27.67	14
1	10	35	14
1	10	32.33	14
1	10	33.33	14
1	10	32.33	14
1	10	34	14
1	10	32.67	14
1	10	34.33	14
1	10	33	14
1	10	32.67	14
1	10	31.67	14
1	10	33	14
1	10	32.33	14
1	10	30.33	14
1	10	33.67	14
2	10	23	14
2	10	23.5	14
2	10	22.5	14
2	10	21.5	14
2	10	22.5	14
2	10	22.5	14
2	10	24	14
2	10	22.67	14
2	10	20.33	14
2	10	22.33	14
2	10	20.33	14
2	10	22	14
2	10	22.33	14
2	10	19.67	14
8	11	29.33	15
8	11	30.67	15
8	11	30.67	15
8	11	29.33	15
8	11	28.67	15
8	11	29	15
8	11	27	15
8	11	28.33	15
8	11	28	15
8	11	28.33	15
8	11	27	15
8	11	28	15
8	11	26	15
8	11	25.67	15
1	11	35.33	15
1	11	31.33	15
1	11	34	15
1	11	35	15
1	11	34.33	15
1	11	35.33	15
1	11	33.33	15
1	11	29.67	15
1	11	34	15
1	11	33.33	15
1	11	31.67	15
1	11	34.33	15
1	11	31.67	15
1	11	29	15
2	11	21.5	15
2	11	23	15
2	11	24	15
2	11	23	15
2	11	22.5	15
2	11	22	15
2	11	22.5	15
2	11	22.33	15
2	11	19.67	15
2	11	21.33	15
2	11	21.33	15
2	11	21.67	15
2	11	20.67	15
2	11	21.33	15
8	12	26.33	16
8	12	26.33	16
8	12	27	16
8	12	24.67	16
8	12	28.33	16
8	12	24	16
8	12	28.67	16
8	12	24.33	16
8	12	24.67	16
8	12	23.67	16
8	12	24.33	16
8	12	25	16
8	12	25.67	16
8	12	23.67	16
1	12	35.67	16
1	12	32	16
1	12	31.67	16
1	12	34.33	16
1	12	32.67	16
1	12	36	16
1	12	29.33	16
1	12	30	16
1	12	33.33	16
1	12	31.67	16
1	12	29.67	16
1	12	32.67	16
1	12	34.33	16
1	12	32.67	16
2	12	24.5	16
2	12	22.5	16
2	12	23	16
2	12	21.5	16
2	12	22.5	16
2	12	23.5	16
2	12	21	16
2	12	23.33	16
2	12	22.67	16
2	12	21.67	16
2	12	22.67	16
2	12	21	16
2	12	23	16
2	12	22.33	16
8	13	30	17
8	13	24.33	17
8	13	27	17
8	13	26	17
8	13	28.67	17
8	13	28	17
8	13	25.33	17
8	13	22.33	17
8	13	25.33	17
8	13	26	17
8	13	26	17
8	13	27.67	17
8	13	26.33	17
8	13	26.67	17
1	13	32.67	17
1	13	31.67	17
1	13	31	17
1	13	29.33	17
1	13	31	17
1	13	31.33	17
1	13	30.33	17
1	13	31	17
1	13	32	17
1	13	32	17
1	13	33	17
1	13	32	17
1	13	30.22	17
1	13	33.67	17
2	13	23	17
2	13	20.5	17
2	13	23	17
2	13	22.5	17
2	13	22.5	17
2	13	21	17
2	13	22.5	17
2	13	23	17
2	13	21.67	17
2	13	21.67	17
2	13	21	17
2	13	24.67	17
2	13	20.33	17
2	13	23	17
8	14	27	18
8	14	28.67	18
8	14	29	18
8	14	27.33	18
8	14	26.67	18
8	14	28	18
8	14	27	18
8	14	24.33	18
8	14	24	18
8	14	23.33	18
8	14	26.33	18
8	14	26	18
8	14	23.33	18
8	14	26.33	18
1	14	28.67	18
1	14	29.33	18
1	14	30.67	18
1	14	30.67	18
1	14	30.33	18
1	14	29.67	18
1	14	31.33	18
1	14	31.33	18
1	14	32.67	18
1	14	32.67	18
1	14	33.33	18
1	14	34.33	18
1	14	32.33	18
1	14	32.67	18
2	14	21	18
2	14	22	18
2	14	21.5	18
2	14	19	18
2	14	22.5	18
2	14	21.5	18
2	14	21.5	18
2	14	22	18
2	14	21.67	18
2	14	20.33	18
2	14	22.33	18
2	14	20.33	18
2	15	21.33	19
2	15	23.33	19
8	15	28.33	19
8	15	27.33	19
8	15	29.67	19
8	15	26.33	19
8	15	29.67	19
8	15	27.33	19
8	15	28	19
8	15	24.67	19
8	15	26.33	19
8	15	23.33	19
8	15	24.33	19
8	15	26	19
8	15	21.67	19
8	15	14.67	19
1	15	31	19
1	15	29	19
1	15	29.33	19
1	15	28	19
1	15	31.33	19
1	15	30	19
1	15	32	19
1	15	35.33	19
1	15	32.67	19
1	15	31.67	19
1	15	34.33	19
1	15	36	19
1	15	36	19
1	15	33.33	19
2	15	23	19
2	15	20.5	19
2	15	20	19
2	15	24	19
2	15	22.5	19
2	15	23	19
2	15	22.5	19
2	15	22.33	19
2	15	21.67	19
2	15	20.67	19
2	15	22.67	19
2	15	23.33	19
2	15	23	19
2	15	21.67	19
8	16	15.3333	20
8	16	21.6667	20
8	16	27.3333	20
8	16	26.6667	20
8	16	26.6667	20
8	16	25	20
8	16	23	20
8	16	18.6667	20
8	16	10.6667	20
8	16	15	20
8	16	17.3333	20
8	16	19	20
8	16	16.6667	20
8	16	14.3333	20
1	16	14	20
1	16	23.6667	20
1	16	25.3333	20
1	16	25.6667	20
1	16	23.3333	20
1	16	27.3333	20
1	16	22.6667	20
1	16	14	20
1	16	26	20
1	16	28.6667	20
1	16	29	20
1	16	27.6667	20
1	16	32.6667	20
1	16	26	20
2	16	10	20
2	16	18.5	20
2	16	17	20
2	16	18.5	20
2	16	18.5	20
2	16	19.5	20
2	16	18.5	20
2	16	11.33	20
2	16	17.6667	20
2	16	18.3333	20
2	16	18.3333	20
2	16	18.6667	20
2	16	19	20
2	16	17	20	a

## Sheet: eWAT diameter
%Diameter	P7	P8	P9	P10	P11	P12	P13	P14	P15	P16	P17	P18	P19	P20	P21	P22	P23	P24	P25	P26	P27	P28	P29	P49	P50	P51	P52	P53	P54	P55	P56	P57	P58	P59	P60
0-35	0	0	0	0	0	0.302115	7.10383	2.47934	1.9802	5.23256	3.44828	1.23077	4.62963	2.12766	1.47059	1.75439	3.42679	16.8776	33.5878	13.0435	15.6352	28.6275	39.6825	3.43137	0.970874	2.51256	1.45631	0	3.43137	25.3659	37.6238	1.93237	17.0732	4.87805	41.5842
35-50	0	0.630915	0.952381	1.63934	0.657895	2.1148	43.1694	36.6391	31.0231	40.6977	17.931	16.9231	29.321	13.0699	25	17.8363	54.8287	70.4641	53.0534	80	64.4951	67.451	51.1905	3.43137	14.5631	17.0854	24.7573	7.53769	11.7647	57.0732	58.9109	28.9855	62.9268	60	53.4653
50-65	6.70927	4.10095	7.61905	5.2459	8.22368	6.34441	38.7978	46.0055	52.8053	38.9535	32.7586	37.2308	46.6049	31.6109	61.7647	52.6316	40.4984	11.8143	1.52672	6.52174	18.8925	3.92157	9.12698	26.9608	50.9709	34.1709	46.1165	19.598	19.6078	17.561	4.45545	55.0725	20	32.6829	4.9505
65-80	10.5431	18.612	14.2857	14.0984	14.8026	12.0846	9.56284	13.4986	13.5314	14.2442	28.6207	33.5385	14.1975	26.4438	11.1765	25.731	1.24611	0.421941	0	0.434783	0.651466	0	0	30.8824	31.5534	30.6533	21.3592	26.1307	29.902	0.97561	0	13.5266	0	2.43902	0
80-95	20.4473	17.3502	17.1429	13.4426	19.0789	23.565	1.36612	1.37741	0.660066	0.872093	11.7241	8.92308	4.32099	17.3252	0.588235	2.04678	0	0.421941	0	0	0.325733	0	0	25.4902	1.45631	14.0704	4.85437	26.1307	26.4706	0	0	0.483092	0	0	0
95-110	15.016	20.1893	20	17.377	12.5	19.6375	0	0	0	0	4.82759	2.15385	0.925926	6.99088	0	0	0	0	0	0	0	0	0	9.31373	0.485437	1.50754	0.970874	15.5779	8.33333	0	0	0	0	0	0
110-125	15.655	15.4574	17.1429	14.7541	12.1711	13.2931	0	0	0	0	0.344828	0	0	2.43161	0	0	0	0	0	0	0	0	0	0.490196	0	0	0.485437	2.01005	0.490196	0	0	0	0	0	0
125-140	13.099	14.1956	9.84127	9.5082	13.8158	10.8761	0	0	0	0	0.344828	0	0	0	0	0	0	0	0	0	0	0	0	0	0	0	0	2.51256	0	0	0	0	0	0	0
140-155	7.02875	5.36278	5.39683	9.83607	7.89474	6.34441	0	0	0	0	0	0	0	0	0	0	0	0	0	0	0	0	0	0	0	0	0	0.502513	0	0	0	0	0	0	0
155-170	5.11182	2.52366	3.49206	7.21311	4.93421	2.1148	0	0	0	0	0	0	0	0	0	0	0	0	0	0	0	0	0	0	0	0	0	0	0	0	0	0	0	0	0
170-185	4.15335	0.315457	2.22222	4.59016	2.96053	1.51057	0	0	0	0	0	0	0	0	0	0	0	0	0	0	0	0	0	0	0	0	0	0	0	0	0	0	0	0	0
185-200	1.59744	0.630915	1.5873	1.63934	2.96053	0.60423	0	0	0	0	0	0	0	0	0	0	0	0	0	0	0	0	0	0	0	0	0	0	0	0	0	0	0	0	0
200-215	0.319489	0.630915	0	0.655738	0	0.906344	0	0	0	0	0	0	0	0	0	0	0	0	0	0	0	0	0	0	0	0	0	0	0	0	0	0	0	0	0
215-240	0.319489	0	0.31746	0	0	0.302115	0	0	0	0	0	0	0	0	0	0	0	0	0	0	0	0	0	0	0	0	0	0	0	0	0	0	0	0	0
%Diameter	20wo			12wo
Mean	OLETF.S	LETO.S	OLET.Ex	OLETF.S8	LETO.S8	OLETF.E8.
0-35	0.0503525	4.04884	2.43997	1.96708	21.4096	24.5757
35-50	0.999223	33.8921	26.1631	13.1899	53.5603	64.4424
50-65	6.37388	41.8641	45.0569	32.9041	22.4537	8.63398
65-80	14.0711	15.8915	18.7222	28.4135	2.82353	0.251365
80-95	18.5045	3.19997	5.53405	16.4121	0.0805153	0.124612
95-110	17.4533	0.965517	1.67844	6.03147	0	0
110-125	14.7456	0.0689655	0.405268	0.579313	0	0
125-140	11.8893	0.0689655	0	0.41876	0	0
140-155	6.97726	0	0	0.0837521	0	0
155-170	4.23161	0	0	0	0	0
170-185	2.62538	0	0	0	0	0
185-200	1.50329	0	0	0	0	0
200-215	0.418748	0	0	0	0	0
215-240	0.156511	0	0	0	0	0
%Diameter	20wo			12wo
SEM	OLETF.S	LETO.S	OLET.Ex	OLETF.S8	LETO.S8	OLETF.E8.
0-35	0.0459653	0.844687	0.492664	0.51931	6.13963	4.0758
35-50	0.284169	4.01456	5.67447	2.78923	4.63711	4.05749
50-65	0.565787	3.08314	4.08841	4.97702	7.12757	2.31407
65-80	1.0219	2.94003	4.44438	1.47347	1.98631	0.107027
80-95	1.27499	1.91014	2.46777	4.21893	0.0735001	0.0728329
95-110	1.16932	0.863585	1.02016	2.26102	0	0
110-125	0.662879	0.0616846	0.369958	0.276029	0	0
125-140	0.770721	0.0616846	0	0.382274	0	0
140-155	0.635129	0	0	0.0764549	0	0
155-170	0.709121	0	0	0	0	0
170-185	0.602045	0	0	0	0	0
185-200	0.321771	0	0	0	0	0
200-215	0.139392	0	0	0	0	0
215-240	0.0639344	0	0	0	0	0

## Sheet: Pancreas diameter
%Diameter	P7	P8	P9	P10	P11	P12	P13	P14	P15	P16	P17	P18	P19	P20	P21	P22	P23	P24	P25	P26	P27	P28	P29	P49	P50	P51	P52	P53	P54	P55	P56	P57	P58	P59	P60
0-50	2.63158	4.08163	4.22535	9.09091	4.83871	0	0	19.6429	10	17.5439	7.93651	9.375	10.6383	4.34783	20.9302	6.06061	12.1951	10.3448	15.7895	28.5714	13.3333	0	11.1111	20	2.43902	6.45161	13.6364	5.12821	10	11.1111	25	20	30	10	12.9032
50-100	44.7368	51.0204	50.7042	47.2727	51.6129	44	40.9091	46.4286	50	43.8596	61.9048	65.625	53.1915	50	41.8605	39.3939	51.2195	65.5172	42.1053	42.8571	46.6667	75	50	51.4286	53.6585	64.5161	50	53.8462	45	50	50	75	40	60	67.7419
100-150	21.0526	28.5714	19.7183	18.1818	17.7419	14	36.3636	21.4286	30	31.5789	17.4603	18.75	25.5319	30.4348	13.9535	36.3636	19.5122	17.2414	31.5789	14.2857	33.3333	15	16.6667	14.2857	17.0732	22.5806	9.09091	28.2051	20	16.6667	12.5	0	10	0	12.9032
150-200	14.4737	8.16327	9.85915	9.09091	9.67742	20	9.09091	12.5	5	7.01754	6.34921	0	6.38298	10.8696	11.6279	18.1818	14.6341	3.44828	10.5263	4.7619	6.66667	10	22.2222	8.57143	17.0732	0	4.54545	10.2564	10	16.6667	12.5	0	10	20	6.45161
200-250	6.57895	2.04082	7.04225	10.9091	3.22581	12	13.6364	0	5	0	6.34921	3.125	4.25532	2.17391	11.6279	0	2.43902	0	0	4.7619	0	0	0	2.85714	0	3.22581	4.54545	2.5641	10	0	0	5	10	0	0
250-300	6.57895	4.08163	4.22535	3.63636	6.45161	4	0	0	0	0	0	3.125	0	2.17391	0	0	0	3.44828	0	4.7619	0	0	0	2.85714	9.7561	3.22581	18.1818	0	0	5.55556	0	0	0	10	0
300-350	2.63158	2.04082	4.22535	1.81818	4.83871	4	0	0	0	0	0	0	0	0	0	0	0	0	0	0	0	0	0	0	0	0	0	0	0	0	0	0	0	0	0
350-400	1.31579	0	0	0	1.6129	2	0	0	0	0	0	0	0	0	0	0	0	0	0	0	0	0	0	0	0	0	0	0	5	0	0	0	0	0	0
%Diameter	20wo			12wo
Mean	OLETF.S	LETO.S	OLET.Ex	OLETF.S8	LETO.S8	OLETF.E8.
0-50	4.1447	11.0246	10.5912	9.6092	18.1691	13.1917
50-100	48.2245	48.6204	50.2151	53.0749	57.1237	53.6911
100-150	19.8777	27.3663	24.091	18.5393	8.67832	21.351
150-200	11.8774	7.99153	10.2827	8.40774	10.9364	9.60423
200-250	6.96615	4.99711	3.93686	3.86542	2.5	0.793651
250-300	4.82898	0	0.883152	5.67014	2.59259	1.36836
300-350	3.25911	0	0	0	0	0
350-400	0.821449	0	0	0.833333	0	0
%Diameter	20wo			12wo
SEM	OLETF.S	LETO.S	OLET.Ex	OLETF.S8	LETO.S8	OLETF.E8.
0-50	1.11087	3.15533	2.17598	2.39096	3.04714	3.45511
50-100	1.25126	3.25767	3.47322	2.41066	4.81692	5.02356
100-150	1.8179	3.09205	3.09659	2.47997	2.62806	3.23725
150-200	1.69304	1.16842	2.38297	2.15172	2.67719	2.52869
200-250	1.48409	2.24862	1.4978	1.24896	1.55902	0.724501
250-300	0.49238	0	0.522063	2.64274	1.58583	0.805051
300-350	0.469396	0	0	0	0	0
350-400	0.344967	0	0	0.760726	0	0

## Sheet: Gastrocnemius diameter
	12-WEEK-OLD																		20-WEEK-OLD
	OLETF EX						OLETF SED						LETO						OLETF EX						OLETF SED						LETO
	24	25	26	27	28	29	49	50	51	52	53	54	55	56	57	58	59	60	18	19	20	21	22	23	7	8	9	10	11	12	13	14	15	16	17
Type I	1564.45	1161.21	1772.95	1700.74	1484.92	1643.54	462.33	932.632	1371.58	755.671	1264.23	1575.11	1124.47	1094.71	914.563	945.127	1939.65	983.42	2734.23	1877.94	1148.39	2777.11	836.741	1434.82	2131.89	1596.25	2147.92	823.354	1281.98	645.696	2096.9	2001.87	1635.84	1544.15	1646.96
Type Iia	1304.52	1597.47	1468.69	1598.38	1845.84	1197.3	833.789	683.93	1470.42	1228.63	1578.3	1594.24	1147.85	949.105	831.131	1203.19	2207.14	1050.02	3855.67	1191.52	2203.76	2534.36	1156.03	1184.71	2217.07	2772.67	1009.3	1470.88	1882.27	1070.87	2091.74	1908.76	1886.59	1771.76	2396.83
Type Iib	1626.49	899.947	1594.86	1094.93	1931.17	1384.86	1441.19	639.822	1406.65	800.309	1346.6	1591.05	996.933	534.602	898.621	1383	1940.2	1028.93	4379.29	1752.31	2457.81	2069.88	1309.44	1347.12	2644.35	1669.2	2098.86	1526.12	2229.16	2196.27	2625.93	2156.4	1595.96	2079.94	1550.92
	1251.29	1565.78	2039.89	1182.02	1376.47	1104.8	1343.95	540.625	1415.69	463.924	1683.52	2056.04	1196.74	939.54	1128.72	875.199	1589.45	1452.93	4140.76	1447.81	2496.53	2556.79	652.856	1391.4	2276.38	1720.5	2150.45	1347.61	1680.44	3159.19	1992.47	2792.77	1828.02	1755.56	1785.12
	1471.6	1057.68	1854.63	1565.92	1169.98	960.784	1318.97	660.548	1656.42	978.333	1193.56	2162.86	1839.76	996.401	1021.38	962.331	1558.93	898.508	4062.83	1697.53	1573.88	2119.55	1671.55	1406.91	2077.36	1590.21	1871.03	1431.52	2167.31	2445.61	2290.16	1836.12	2290.46	1465.73	1954.78
	1116.25	888.197	1298.99	1383.77	1618.8	1164.43	814.658	933.694	1300.37	1028.29	1372.64	1406.12	2085.27	1144.67	963.454	875.754	1821.44	1415.75	4094.85	1871.9	1571.75	3683.91	1485.35	1320.11	1905.61	1931.75	1931.89	596.784	2074.55	989.908	2257.69	1512.37	2092.66	1698.06	1703.58
	1357.58	1246.31	1164.16	1847.73	1724.14	1379.99	914.032	1123.94	1656.42	1161.67	1153.17	1327.47	1027.22	754.608	1318.44	1506.21	1713.77	930.697	2600.23	1309.7	3978.46	2039.88	1389.94	1287.58	1994.86	2006.66	2389.81	1534.55	1846.15	2547.79	2657.7	1576.38	1754.67	1681.41	1876.8
	1230.73	1053.05	1568.09	1960.38	1411.36	1202.3	821.035	1034.13	1752.6	1261.05	1446.51	2722.97	1025.1	1534.72	1060.7	679.292	1817.55	1446.09	3238.29	1265.08	1400.21	1943.83	1264.31	1739.19	1883.68	1560.41	2267.25	2303.23	1711.5	1899.42	2220.16	1838.53	2129.61	1351.97	2232.33
	1332.03	1115.9	1352.4	1728.06	1659.23	1295.61	1004.9	906.592	1608.59	859.828	1187.18	2631.03	1033.07	3296.36	1131.38	1013.39	2110.02	1491.22	1464.22	1568.68	2760.01	2279.24	1507.86	2818.33	1957.47	2594.31	1818.6	2335.41	1958.73	772.896	3054.34	2194.5	1985.67	1247.73	1480.06
	1244.62	981.396	1466.53	1294.93	1389.45	1795.54	738.665	1269.55	1465.11	1044.23	1324.82	2885.05	771.613	1788.74	1100.56	897.954	1461.81	1283.66	3487.8	2088.19	4427.45	1519.49	1398.94	2769.46	1736.94	2195.99	2195.14	1983.33	618.851	2070.61	2821.16	2147.32	2160.76	1881.52	1449.97
	1263.04	1432.44	1457.61	2122.65	1800	1561.19	812.532	1355.11	1532.07	675.959	1166.45	2869.64	913.501	1570.33	1053.79	1222.62	1680.47	1375.42	4505.61	1247.85	1328.47	1752.71	2543.78	2586.99	1427.73	799.32	1905.75	2348.06	2503.8	3770.45	3380.84	1580.2	2157.47	1381.7	1749.42
	1094.89	1222.09	1442.33	1262.47	1921.16	1529.68	765.768	1263.17	1645.26	1022.44	1666.51	2540.69	840.166	2022.03	1164.86	1068.89	4761.71	916.823	3989.23	1450.12	2858.82	2461.37	2162.13	1787.54	1419.58	1788.24	612.385	1709.96	2043.49	2329.37	3364.54	2001.25	1430.66	1791.44	1569.25
	1412.5	1130.59	1464.77	2226.5	2371.06	1881.54	756.734	872.05	1622.94	966.111	1235.01	2910.02	730.517	1665.98	914.563	1284.22	2692.75	901.838	5544.6	1646.22	2192.01	1452.2	2882.14	1970.27	1555.63	1780.23	2062.46	2134.7	2165.34	1209.73	2415.67	2664.59	1580.29	1808.17	1272.39
	1510.59	1066.85	1247.87	2191.62	1522.65	1400.95	1174.42	1170.17	1600.62	1112.25	1216.41	2392.96	904.467	2541.22	831.131	2272.08	4268.33	1202.64	4746.04	2153.26	3421.31	1808.17	2009.88	2225.91	1569.12	1905.04	1364.48	1805.11	2005.82	977.961	1637.57	1879.65	1893.81	1956.56	1447.21
	1184.08	1180.79	1438.27	2154.43	1504.8	1285.87	1238.73	1771.2	1321.63	1049.54	1609.65	1847.19	977.27	2546.54	898.621	3629	2550.12	1144.36	4189.96	2149.27	1712.39	1974.36	2860.78	2539.93	1586.97	2218.33	1173.61	2174.06	2040.11	2573.79	1266.24	1786.81	2308.44	1719.78	1434.04
	1542.02	1380.9	2043.27	1296.28	1577.96	1159.43	1317.91	1405.59	1626.66	924.66	882.679	2088.99	946.448	4091.89	1128.72	1699.9	2214.36	860.215	5688.71	1506.31	897.454	1409.03	1005.58	2267.7	2111.23	2258.39	1160.96	1569.69	2334.57	2692.84	1580.56	2137.97	1991.01	1911.43	1944.37
	1472.76	1564.45	1290.6	1351.59	1644.08	1258.42	1178.68	2200.05	1129.79	1224.38	1372.64	2142.66	2360.01	1634.1	1021.38	2141.66	3128.96	936.247	4147.85	1403.57	2512.46	1210.34	1022.43	2236.2	1822.12	2316.58	1578.26	1891.55	1440.1	979.648	946.502	2344.31	1457.1	1569.97	1769.27
	1265	1268.47	1777.15	1737.66	1751.99	1147.67	1845.07	2223.97	1053.79	2565.14	1450.23	2095.36	1892.9	2571.51	963.454	2283.73	2704.41	941.797	4286.19	1593.24	2031.87	1972.85	1094.82	1670.27	2028.31	1422.11	1081.41	2421.67	2400.21	2709	1528.84	1513.8	1651.86	1829.98	2152.66
	1375.82	1695.74	1117.78	1850.71	1464.1	1312.37	1180.27	3025.34	1591.05	2335.56	1617.62	1731.35	2066.67	1608.06	1318.44	3269.93	1677.7	2014.01	5318.14	1923.59	2550.03	1218.98	1090.45	1818.4	921.6	3248.3	2347.92	2824.46	1630.26	3420.34	1309.68	1549.14	2172.6	1554.66	1560.53
	1351.34	1361.49	1270.86	1420.28	1262.07	1070.18	2074.11	2371.7	1287.09	3115.15	1392.84	1375.83	2313.78	2124.77	1060.7	1953.52	3494.14	1322.51	3220.94	1388.01	2250.49	3112.52	1202.84	2838.77	783.859	822.089	2451.23	1981.48	1998.79	3208.95	1143.94	2076.02	1948.46	1435.82	1518.52
	2091.69	747.196	1437.86	2446.25	1180.8	1463.42	2998.77	2233	1458.2	2329.19	1464.58	4165.22	2151.16	1426.32	1131.38	2866.46	2058.97	1315.85	4342.62	1567.39	1883.21	3061.42	1054.7	1842.96	1283.24	1785.43	1750.86	1920.42	644.01	1516.56	1344.67	2485.67	2224.05	1450.51	1937.6
	2051.45	860.602	1574.04	1364.71	1247.6	1300.2	3291.05	1822.22	2398.27	2536.97	969.831	2239.91	2110.24	2687.18	1100.56	4280.54	2981.34	1445.16	2717.11	1427.62	1366.65	3052.7	811.666	2078.03	1698.99	2835.36	1757.18	2689.78	1431.1	1821.27	1567.74	2110.82	2195.3	1688.18	4129.07
	1981.22	1045.4	1462.34	1438.81	1707.23	1363.49	2213.34	2393.49	2120.87	2792.05	1940.72	1486.9	1665.98	1449.7	1053.79	1578.36	1966.29	1674.37	4975.88	1655.48	1443.65	3578.51	1154.23	2299.98	1827.32	2728.96	3644.09	2253.16	2280.46	2381.94	1551.18	898.166	1512.19	1964.93	3028.13
	1584.83	1281.73	1666.13	1646.11	1497.23	1427.86	2243.63	1641.01	1816.9	1961.98	1331.19	2957.85	2238.32	1642.07	1164.86	4278.32	2035.66	1376.9	6088.75	2468.95	1063.47	3557.68	1219.56	2154.03	1446.98	759.262	6429.41	2564.89	2279.61	2403.44	1820.72	5423.27	2435.29	2044.6	3073.79
	1704.29	1357.22	1258.55	2609.33	1034.35	2494.79	3206.55	1984.3	1952.41	2220.25	1436.94	2096.96	2595.43	3305.93	1763.23	2863.13	3428.1	1286.99	4240.97	1819.69	2605.57	5077.98	1052.9	2126.38	1659.5	1497.44	3817.82	1532.67	1870.89	2082.14	1964.39	4013.62	1386.77	2111.62	3966.09
	1990.74	1246.75	1336.08	1576.2	1475.86	1824.21	2283.49	1946.57	2853.16	2223.44	1373.17	3152.35	2094.83	2624.12	1849.32	1476.8	4736.73	2397.13	3660.32	2555.74	1764.38	4186.58	843.042	2005.34	1237.56	5117.78	4298.79	1674.2	1926.41	1598.5	1796.33	4657.2	2230.91	1777.28	2856.95
	3531.33	1147.23	1426.37	1368.22	1606.49	1824.75	2519.43	2599.68	2737.31	2239.56	1140.95	4026.52	2736.78	2107.06	1280.71	3052.38	3832.12	2244.33	6534.72	1987.12	955.581	2971.51	1136.62	2058.04	1588.38	2228.73	2587	2186.93	1360.12	2089.03	1535.87	3240.34	1578.96	1878.58	2423.54
	1834.7	1171.18	1047.19	1379.04	804.192	1726.98	2437.6	2860.07	2216	2606.59	1502.31	2738.91	2053.91	793.401	1930.63	3945.34	4583	1826.99	7365.59	2296.89	1967.42	3332.92	2222.18	1930.21	1948.76	2488.47	6015.49	2310.84	1754.23	1293.36	1348.5	4402.08	1722.45	1846.8	2963.95
	3351.79	1134.86	1304.66	2096.28	1214.6	1948.07	2744.22	1817.97	3305.39	2474.26	1727.1	2089.52	2641.66	1252.54	1897.68	1795.35	3789.39	1146.03	4754.76	3284.21	1993.32	5152.31	3380.27	1424.53	1922.05	2708.16	2993.34	2066.41	1925	2430.57	2060.35	5208.83	1512.11	1559.73	4067.92
	2789.74	1263.58	1398.11	1859.77	1678.3	1713.86	2490.21	4011.11	2867.51	2663.98	1108.53	1217.47	2052.85	4045.66	2181.45	4240.58	3250.5	1659.94	6546.73	3028.7	2028.93	5249.78	2618.24	2486.3	1693.51	4961.91	3124.47	2591.33	1839.69	3039.3	2231.89	8348.23	1837.01	1512.82	2899.86
	1779.69	1970.8	1307.1	1630.7	1299.93	1389.86	1040.51	3404.24	3448.88	3411.68	955.482	3059.35	1868.45	1790.33	1075.05	3100.1	3828.23	1774.82	6060.89	3292.57	1349.83	3104.5	1972.58	2639.71	1401.16	2311.66	7376.03	1949.88	1354.08	4793.25	2838.26	4123.29	1789.92	1770.16	1943.12
	2224.23	1323.06	1486.68	1447.06	1273.02	1993.78	2888.77	1950.82	1847.73	4917.17	1099.5	3404.24	1931.69	2770.79	1912.03	2746.58	2779.88	1490.11	4147.05	2738.99	2204.82	3368.7	2467.79	1527.53	2951.59	3130.66	3705.09	1733.67	1610.02	3194.89	2334.25	1655.87	1825.62	1197.26	3155.15
	2138.33	1181.2	1153.75	2091.01	1471.54	1749.7	2171.89	2550.79	3693.33	2120.87	1115.44	3248.53	2193.68	2949.88	2963.16	4448.7	3011.86	1504.54	7513.09	3186.48	961.1	4295.35	1537.3	1716.82	1014.22	4431.89	2230.84	1869.41	1639.96	4306.52	2149.89	4333.99	2377.25	1370.75	2253.78
	2817.07	1255.71	1135.9	1574.04	1309.26	1930.9	3452.07	2254.26	2727.75	2899.93	1645.26	2574.7	2800.55	1749.41	1408.25	3101.21	3621.23	1011.17	3938.58	3280.61	2332.03	2024.48	1869.84	2976.11	1512.76	2845.48	2301.96	3224.5	2111.94	3555.41	2323.47	7721.56	2212.93	1256.37	3137.8
	3900.84	1372.55	1582.83	1831.78	1512.78	2253.82	2154.88	2994.52	2328.66	1186.65	3308.05	3151.82	2101.21	2082.61	1763.23	4302.19	2094.49	3133.96	5148.3	3892.32	2744.26	3643.85	2991.92	2386.52	855.681	3574.66	3437.62	2600.86	2031.4	4067.67	3081.18	3251.29	2081.36	1440.81	3532.22
	3417.57	1408.25	2020.15	1830.43	1974.85	2200.95	2172.95	2048.6	2016.18	1592.12	3325.59	3362.79	1836.04	1918.94	1849.32	7277.42	2970.24	3386.47	5718.71	3445.08	1872.89	2187.56	2886.48	1781.5	4955.3	3085.54	2959.32	2960.59	2930.79	3947.41	4115.51	3492.88	1667.79	940.182	2616.25
	2352.06	808.114	2467.21	1248.28	1631.37	1241.11	2217.59	3956.91	2209.62	1120.22	3609.36	2893.02	1123.94	3042.88	1280.71	6325.08	3322.09	2975.79	4897.9	3236.63	2515.13	2503.83	2935.99	2016.69	2591.5	2075.53	2689.89	2524.55	4253.39	5147.3	2342.02	8928.25	1991.45	1819.48	3931.1
	3152.31	447.6	1761.46	1741.99	1429.88	2552.13	2014.06	2521.03	3760.28	1166.45	3481.29	2041.69	1161.67	2663.45	1930.63	5628.58	3101.21	3715.02	5563.65	2301.01	3889.18	2785.3	1541.16	2248.54	6103.47	3814.58	3205.85	2690.17	4034.55	5113.57	1871.31	3694.23	1575.4	1483.53	3304.43
	3568.54	427.045	1747.53	1494.25	1797.03	2170.39	2101.21	3411.68	2717.65	1471.48	2456.73	2096.96	1663.86	1479.46	1897.68	887.409	3243.84	3089.01	5492.26	2317.08	2756.36	3853.48	2749.79	2593.55	5685.61	2763.82	6150.7	3071.34	3717.88	3652.81	938.888	3525.72	2128.98	1428.43	3558.39
	1442.59	749.02	1626.1	2112.1	1284.52	1352.4	2074.64	2228.75	3545.59	1550.13	1954.54	1772.27	1708.5	2679.92	2181.45	898.508	2212.14	2229.9	3209.9	2911.17	4831.4	2188.53	2426.77	3544.48	2867.82	3546.41	3574.8	3454.07	2331.48	4153.31	2273.29	3610.02	2420.33	1341.73	2494.75
	2090.17	1022.09	1608.79	2338.61	2322.51	1778.9	1661.73	3705.02	3205.49	1709.03	4282.13	2959.98	1506.56	554.265	1075.05	975.095	3923.69	2588.97	5316.98	2286.6	5206.96	4442.59	1826.51	2074.56	3017.09	4312.28	3214.14	2206.95	2291.28	2812.45	2555.8	5681.77	2243.19	1648.92	3688
	1812.09	1427.45	1962.14	2247.6	1736.58	1374.58	2468.95	3435.06	2683.64	1426.32	2650.69	2624.12	1043.17	2036.38	1912.03	4116.82	2310.37	2807.08	4797.4	3132.6	2248	3262.33	3032.56	3813.11	3227.5	4312.14	3983.39	2728.54	2262.19	3553.44	2340.47	4741.68	4088.84	2188.98	2448.19
	3151.41	827.451	1898.44	1747.26	1848.55	2010.68	1791.4	2488.08	2206.43	1391.77	2464.17	3672.6	1272.2	2322.28	2963.16	1509.54	1810.89	3751.09	5842.8	3250.01	3756.9	6210.52	1716.13	1691.36	2847.87	3081.61	3860.26	1841.23	2370.69	3316.89	1855.01	2905.38	4506.32	1689.16	2959.32
	1809.6	1166.73	1812.85	2032.18	1893.04	1508.59	2599.15	3554.63	1546.95	1427.38	3906.96	2021.5	2148.51	2115.56	1408.25	1369.68	2879.78	2586.75	3275.59	3357.89	2587.86	1647.14	2709.63	4991	3867.29	3833.14	3212.88	2024.93	3638.75	3320.97	800.866	4387.57	2223.16	1477.48	3728.24
	2821.43	1078.03	2237.86	1265.31	2642.05	1798.24	1848.79	3251.19	1888.11	1681.92	3138	1312.59	1874.3	1562.36	3038.09	2494.62	2232.67	2582.86	4856.6	3436.98	2062.4	2262.51	3367.01	2023.76	5829.96	3053.49	3781.55	2268.79	2132.03	3835.95	1301.23	2982.29	3305.77	1356.42	2116.61
	2105.93	3139.58	1574.58	1339.82	2644.76	1699.53	1729.75	2042.22	2592.24	2118.22	3314.43	1255.2	1386.99	1697.87	1734	1494.55	3273.26	2481.86	2706.78	3316.74	2376.54	2250.49	1857.84	3866.47	12358.5	2775.62	3784.65	3068.67	3200.93	5716.96	1484.51	4264.11	3748.53	1582.96	4673.4
	1979.44	1978.81	1844.76	2160.11	2179.04	2103.31	3501.49	4773.69	1523.03	2191.02	2457.79	2592.24	1414.62	1930.1	1558.64	1226.5	2386.77	4686.78	3090.44	2789.78	5448.9	1833.99	1850.19	3862.23	3194.33	2204.14	2553.83	1994.58	2235.76	3379.57	2417.92	3104.59	3965.64	1438.13	2413.3
	3018.87	3040.77	2017.44	2731.71	1889.93	2468.02	2217.06	3193.27	1789.27	1580.42	1679.8	2322.28	1189.3	1802.56	1445.45	3036.84	3756.09	2880.89	2461.28	3177.22	2999.47	2230.28	3232.95	2182.96	4956.29	2744.14	6499.27	2999.52	2623.41	4024.43	3300.44	3628.72	2395.23	1207.14	2214.26
	2142.69	1699.13	1879.78	1204.19	1653.14	2131.85	2065.07	2561.95	2540.16	1485.83	1459.26	2516.78	1676.08	1761.11	2494.99	3388.69	1649.39	3246.62	3448.37	3142.89	5203.85	2591.24	1458.16	3774.91	3182.94	3232.98	2649.83	2866.7	2955.25	6342.98	3104.8	5477.66	4886.24	2187.56	4620.17
	2212.48	2454.96	1652.06	889.114	1359.03	1565.65	2876.54	2449.29	2171.36	1466.7	1751.54	2159.67	904.467	1871.64	2530.06	1253.69	3026.85	4767.26	2266.16	2896.12	4652.57	2024.12	2082.87	2676.49	3972.14	5114.27	5398.75	3536.99	3073.59	3115.62	5076.46	5360.6	4220.67	1562.13	1793.04
	2165.03	2126.31	3083.3	2213.52	1422.99	2001.89	1523.03	1900.87	4067.97	1207.37	3650.28	1707.96	769.487	1588.93	2455.13	1288.1	2061.74	3923.14	3431.72	2708.64	3741.94	3941.07	1866.57	3814.26	4704.42	4896.13	2446.73	2209.06	2589.25	3882.47	4097.09	3898.79	2464.57	4092.49	1840.48
	1578.42	1464.31	2245.17	1063.15	1179.04	1470.72	2255.85	1538.97	2154.35	1631.44	3491.39	2965.29	1095.24	1957.2	2293.58	2058.97	3338.74	2650.02	3015.49	2527.2	2279.69	2327.49	1675.54	3537.15	4776.66	5035.98	4149.94	2945.13	2823.13	3125.03	4366.53	3383.21	3839.24	2103.79	1782.54
	2336.92	1403.15	1613.39	2135.23	1645.44	2059.23	1552.26	2936.06	3219.84	1569.27	3257.57	2926.5	1436.41	1720.72	978.333	1214.29	2871.45	1913.56	2941.25	3337.58	4143.67	1936.71	2294.91	2444	2625.65	4185.08	3625.54	2085.79	2882.02	5800.16	4509.9	3228.5	3647.23	2780.93	1933.51
	1554.03	1422.47	1858.82	1910.75	1622.18	1884.38	1506.56	1996.52	3280.42	2387.64	2228.75	3287.33	996.401	1215.34	1365.2	2978.01	4452.58	1942.98	4696.1	2934.19	5199.84	2926.65	2420.24	2237.35	3066	4503.85	5153.76	2307.72	2852.22	3473.6	2368.16	2851.79	5356.51	1913.3	3336.92
	2855.97	1947.75	2015.55	1808.92	1598.11	1320.62	1995.46	3241.98	1417.81	1686.18	3191.14	3403.71	1296.65	1127.66	1075.23	2451.34	3787.17	1036.7	4679.99	3327.29	2405.73	4549.23	1310.66	1698.69	4382.56	3404.31	2536.12	4259.99	3038.6	3401.64	4385.93	6195.83	3758.23	2731.62	1592.22
	1917.93	2699.57	2163.08	1432.59	1854.36	1355.78	1677.14	4510.64	1960.92	1806.28	1729.22	2052.32	1580.42	2656.01	1871.11	1243.7	2243.77	1898.58	3854.1	3535.48	5432.35	4701.53	3051.01	2951.03	4697.11	3632.99	1866.39	2095.49	3019.06	3577.33	1851.63	4824.91	4920.86	3951.4	3472.76
	3173.94	1525.99	1992.29	1890.06	2178.36	1359.3	1492.74	2319.62	2434.41	1444.91	2006.62	1114.91	1418.34	2653.35	1520.38	1268.68	3198.89	1386.89	2882.32	2660.67	3188.45	2028.93	1569.61	2715.58	3041.27	2440.83	4308.8	2473.44	1880.31	4560.63	1989.76	3461.1	5694.41	3475.34	4293.22
	2455.58	1728.95	2111.43	1649.22	1676.27	1817.98	1992.27	2114.5	1796.71	3293.17	2222.91	2328.12	1290.27	3355.88	1162.2	1722.1	2376.97	1675.48	3146.61	3137.62	2364.25	3757.43	2218.8	3436.08	3716.9	5407.18	2129.16	2651.94	2234.78	4980.46	3177.94	4390.15	1905.56	6214.35	3557.24
	2000.62	2282.18	1867.61	1928.06	1665.72	1940.23	1559.17	2635.46	3458.44	2544.41	2699.05	2729.87	958.671	1626.66	1895.02	1205.97	2651.13	2706.07	3052.52	2999.77	5071.84	4758.59	1137.26	2200.06	2445.18	5179.06	5624.09	4253.81	2945.55	4516.92	4224.05	2912.76	3517.8	1880.54	3139.49
	1713.46	1497.42	2580.8	1783.1	2257.34	1769.71	2026.81	1657.48	2105.46	1467.77	3526.99	3128.43	1460.33	2437.07	1404.53	1397.43	2211.59	2554.56	3930.12	3054.03	3312	2533.91	2323.75	2513.57	3524.76	4442.99	5942.67	3551.47	4099.76	3419.77	3877.34	6366.03	1980.33	4596.94	2195.3
	3303.72	2269.09	2644.62	1655.98	1959.57	1454.5	1902.99	2183.05	2815.96	1876.42	2094.3	3099.74	2034.25	2055.51	1403.46	1019.49	2930.84	2060.63	3690.67	1858.01	4975.25	1996.8	3718.71	3197.16	7815.82	4206.72	1633.35	2645.33	2152.84	2967.62	3649.19	5559.02	1842.44	2562.76	1798.83
	2219.78	1350.72	3125.36	2322.51	1934.01	1682.89	1961.98	1904.06	3514.24	1485.83	1571.39	3329.31	1136.16	1849.85	1663.33	1433.51	3150.61	1668.26	3816.36	3550.52	2999.2	1643.32	2335.41	2837.36	4619.81	3857.87	3106.2	3696.8	2392.76	4127.17	4034.98	3081.09	6116.7	3750.4	2199.04
	2832.38	1700.73	1812.04	1498.17	2145.23	1295.74	1926.91	2064.54	2226.62	1584.14	1373.17	1457.67	1283.37	2559.82	2075.7	1205.97	4735.62	2989.66	2637.26	3894.43	3178.12	3386.24	2665.03	2138.08	5399.59	4685.59	3004.18	2199.78	3339.94	2586.86	2643.67	3676.07	4286.72	1821.7	2063.56
	1772.48	2451.4	1860.45	1761.87	2174.31	1331.17	1957.73	1850.91	2644.32	2244.16	1707.43	3800.14	1875.89	2368.51	5011.23	4341.03	3456.95	2366.42	3298.82	3291.88	3213.37	2095.25	1485.31	3052.49	2144.12	4440.74	3835.68	2522.35	3231.43	3512.96	3634.5	2261.08	7900.48	3548.96	2047.36
	2696.37	1276.39	2283.16	3443.14	1827.59	2121.43	2700.11	1748.88	2227.69	1642.07	1474.14	3114.09	2000.77	2470.01	5732.89	2541.24	2083.94	1626.08	3298.82	2978.55	4915.08	2034.45	1574.42	3655.6	3353.29	4734.36	1678.21	2613.85	2830.58	2718.42	2224.41	3882.95	3645.18	1915.52	1940.09
	2057.86	1743.55	1923.46	1634.08	1562.81	1458.01	2985.48	2430.16	2881.86	3007.8	2465.76	2652.82	1677.14	1670.77	6422.14	3744.43	2275.41	1358.59	4231.35	2612.07	4541.3	1731.88	2221.38	3192.63	4069.12	3917.19	4243.46	2616.52	2445.75	3440.57	2084.12	5100.14	4064	2130.05	3998.31
	1952.73	1471.87	1769.71	1847.6	1569.98	2220.82	2995.05	2193.14	2474.8	2167.11	2671.42	2670.36	1334.38	2329.19	3774.1	2953.03	2745.47	1379.67	4743.81	2646.7	2054.03	3709.36	2311.2	5017.62	4445.8	5153.06	1817.96	3137.54	4352.19	3117.87	2550.74	5423.62	4607.62	4044.06	2691.03
	1690.4	2335.5	2802.3	1921.3	1401.35	1301.56	3210.27	1804.15	2257.98	1966.76	2595.43	1822.75	1245.1	1926.38	4794.95	3101.77	2782.1	1882.48	3481.22	2693.43	6056.88	2352.59	1108.78	4156.93	4106.51	3619.64	3184.44	4123.66	2040.82	2918.33	2072.55	4847.16	5045.75	2735.27	3172.69
	3193.16	2692.18	2267.07	2414.88	1793.1	1695.88	1660.67	2096.78	2287.21	2865.38	4186.48	2058.7	1494.87	2195.27	3003.02	3686.72	2572.88	1564.48	3414.72	2312.36	3580.56	5099.96	2809.24	3658.98	3579.72	3647.89	2611.09	4008.12	3243.24	2999.52	2988.25	3872.8	3184.44	4360.25	2417.57
	2098.27	1994.48	2140.5	1797.57	1824.61	2010.41	938.477	1560.76	2260.64	1730.82	2819.15	3658.25	2215.47	3410.61	3686.42	2800.42	3277.14	2935.83	3291.08	2676.61	1982.2	3771.76	2295.8	4460.3	4947.57	3668.69	3905.55	2758.76	4795.78	2626.78	1588.93	3736.3	5095.6	4274.52	2439.47
	2253.61	1863.98	1786.25	1622.45	1610.55	2254.63	2238.32	1726.03	2235.13	2608.71	2587.99	2947.75	1820.09	2984.95	4202.24	2663.89	3127.3	2005.13	2571.75	2720.67	3317.07	2510.06	2461.28	3016.91	4237.36	4124.92	3254.58	4042.7	3679.51	3018.64	2948.37	4113.12	1898.17	3238.47	4317.25
	1853.12	1778.97	2205.95	1563.35	1262.02	2333.6	3561.54	3961.16	3726.28	1722.84	2186.24	3308.58	962.391	6312.14	4487.26	1396.88	3003.54	1654.94	2998.75	2745.68	4525.46	3436.98	1846.98	2461.9	4233.01	3919.44	3513.44	2664.73	3673.61	4154.44	1600.14	3873.47	4580.74	4446.95	2472.05
	1544.69	1837.1	2038.94	1298.17	1305.34	1318.05	1968.89	2326.53	2412.62	1766.95	2282.42	2527.41	2208.03	5260.47	4572.82	1089.42	3042.94	1466.81	2000.71	3998.13	3328.02	5678.12	2656.84	2487.98	2340.05	4382.98	3080.47	2744.7	3330.38	4435.82	5032.58	3607.27	3677.59	2490.92	5988.52
	1511.31	1464.57	2100.74	2292.9	1647.6	1806.9	2301.02	3127.9	2341.41	2850.51	3392.55	3054.57	3248.53	4603.11	5137.18	2042.32	2994.66	1389.66	4332.38	2679.63	2287.97	3572.9	1527.42	3256.63	3757.24	4091.75	3220.31	2608.22	2145.11	3489.91	3489.5	3152.58	2942.85	4038.45	8334.97
	2040.06	2341.28	1968.22	1810.41	1679.38	1771.47	2869.1	3601.92	1532.6	3612.55	1739.32	2485.95	2519.97	6475.81	4347.5	3029.62	3369.27	1538.95	4436.98	3402.71	3651.68	3613.85	1839.06	3295.98	4370.89	4465.76	2859.09	3046.47	2543.71	3892.73	2615.99	4873.78	4268.2	2938.76	7528.93
	3062.49	2044.06	2520.62	1275.19	1392.16	2209.06	3006.74	2652.82	2366.39	2217.06	2443.44	3698.11	2589.58	5288.1	4350.15	1114.95	2029.55	1905.24	4214.88	2733.58	2366.57	4692.81	1909.65	2593.82	2717.86	4125.91	1557.24	2734.29	2594.45	3975.66	3877.43	3123.21	4688	6178.92	6140.02
	2768.47	2556.35	2563.49	2703.58	1175.39	1458.28	1877.49	1592.65	2315.9	1692.55	1863.14	2120.87	1599.03	6311.6	3775.16	1137.7	3278.25	1107.18	3283.87	3068.9	4904.84	5796.07	1944.19	4606.55	2481.73	4006.02	1477.21	2160.32	3205.85	3314.78	2264.55	1268.76	3881.97	6351.43	8964.04
	3512.46	2332.21	2285.87	1731.85	2292.36	1632.59	1956.13	2522.62	1757.92	2562.48	2041.69	4316.14	1259.45	4902.29	5147.28	3523	1990.15	1228.72	4113.05	2470.98	4896.39	4867.81	2137.53	2973.74	3880.5	4075.87	2436.09	3110.65	3655.9	3622.59	2090.97	3445.07	2183.91	2891.31	5340.4
	3027.95	1719.69	2113.18	1833.4	1472.57	2289.39	1830.19	1953.48	2138.94	1266.36	1915.22	4136.53	2501.9	5872.66	5538.4	3063.48	2562.33	2116.13	2282.53	4352.68	4194.5	4186.49	1950.24	4502.85	2716.31	3561.73	3240.61	2624	3036.63	3604.74	2726.28	5487.86	3496.44	5210.61	8401.73
	2458.16	2349.39	2434.48	1665.86	1205.68	1922.24	2386.05	2390.83	2263.29	1201.53	1753.67	3746.47	2062.42	3630.09	4424.02	3933.68	2592.86	2379.19	3977.84	2711.77	4796.78	3594.98	3150.53	2348.94	4186.2	5061.28	1936.71	4227.52	4032.3	3253.92	1747.46	1308.68	5186.04	4005.34	4663.52
	2190.14	2015.67	2803.38	2132.93	1913.59	1734.14	1701.59	2387.64	2734.66	1591.05	2115.03	1997.59	2525.81	5588.35	5374.72	3568.51	2798.75	1936.87	3385.35	2957.99	2750.22	2258.14	2611.62	2419	4488.67	3729.69	4292.68	5285.65	2808.79	4573.56	3636.91	2770.56	2660.58	2866.21	6680.97
	2229.04	1522.08	2271.94	2499.53	879.243	1616.77	2352.04	2632.09	2477.45	1606.46	3374.48	3012.05	2370.11	5114.33	4941.09	2369.2	1716.55	1750.95	3501.42	4167.26	4101.83	3423.8	2287.25	2265.44	3046.18	4339.55	3492.43	2774.52	3009.08	3191.38	2791.88	3950.92	3425.14	2133.34	6119.99
	3166.19	1676.81	1944.83	1414.33	1363.35	1672.48	2669.29	3561.01	1396.03	2047.54	3393.61	2663.45	1244.04	3994.11	1737.72	2454.11	1719.32	2564	4679.37	2995.55	2777.55	3925.32	1699.31	3069.16	2471.47	3382.39	3712.93	2945.34	2190.36	2530.92	3375.38	5612.81	3293.04	2099.07	6037.12
	2176.34	2222.85	2178.5	1520.08	1547.53	2130.63	2879.73	2110.24	1668.64	2122.47	4126.43	3037.03	2147.97	3648.16	5126.55	3664.52	6640.86	2758.79	2943.03	3937.51	2711.14	2321.17	1741.23	2516.2	1977.57	4071.09	4049.58	2930.84	2437.03	4749.54	2242.74	1367.85	4359.62	1710.34	8582.61
	2344.49	1215.82	1834.35	1354.43	1498.04	2332.66	2000.77	2076.77	2539.1	2177.2	3279.36	5543.71	1406.12	4417.11	4383.1	1988.3	4779.47	3940.89	2188	3257.97	1979.97	2005.7	2752.09	2527.33	4183.53	2323.61	3560.17	3964.39	4121.55	4068.42	1639.31	2891.16	2129.43	2182.48	5862.92
	2333.72	1921.97	2361.87	1364.98	1563.89	2248.68	3422.31	1787.68	1658.01	1807.87	1583.08	5140.9	2292.52	6036.33	3202.3	1715.43	6629.76	3954.77	2866.3	3171.36	1978.55	3190.76	2891.85	2272.48	3572.41	4100.61	2431.1	2278.71	2622.14	3075.28	3086.08	4567.66	4544.33	2415.35	6116.08
	2149.1	2715.08	2134.28	1545.23	1758.35	1966.87	2042.22	2302.09	2809.05	3048.72	2739.44	4818.86	1921.59	6195.76	3717.24	1425.74	4779.47	4739.51	2120.26	2829.98	1966.26	4351.08	1916.77	4031.07	4238.91	2680.47	3725.03	2003.03	2131.19	3058.27	3094.53	5681.54	4047.09	2280.13	6018.43
	2773.99	2921.97	2294.79	1453.14	1567.82	1289.11	2954.66	2252.66	2834.56	3381.39	2849.97	4903.36	1895.55	2783.01	3992.51	1533.96	6086.44	4301.07	3052.96	3285.56	3378.58	3068.54	2456.47	3299.72	2027.89	4344.61	2985.49	1986.91	2340.05	5774.17	2910.45	6248.38	3504.36	2500.27	8608.42
	2427.1	2130.22	1869.51	2242.73	1582.15	1213.66	2761.76	2758.04	1862.61	4611.61	3487.67	4672.19	3381.92	4411.8	3568.98	1981.27	6026.5	4399.86	3869.86	2634.68	3670.47	4373.51	2477.75	3489.76	1837.16	2985.33	2332.21	1940.72	2373.22	3924.07	4125.24	3868.13	4688.09	3416.15	9049.58
	1952.29	2161.6	1460.85	1214.2	1717.78	1406.76	2470.72	2416.87	1857.82	4107.3	3650.28	5825.36	4045.12	7327.14	4007.39	1360.81	5985.43	3604.95	3396.3	3609.22	2847.87	4652.04	2362.56	4026.44	4388.04	4654.38	2156.31	2328.11	3132.91	2794.55	3328.11	2574.77	3507.57	2272.74	6968.76
	1896.92	2114.67	2264.91	1540.37	1674.1	2474.91	2948.82	2691.61	3036.5	4533.49	2558.76	4312.42	3927.15	4806.11	3031.18	1263.13	3951.44	5164.62	2662.45	4868.7	2619.55	4632.01	2568.36	2474.9	4281.78	2854.73	2402.17	2980.95	2211.87	4334.34	1736.96	2212.29	2152.57	3930.75	5879.38
	2997.6	1959.97	1567.14	2419.47	1724.95	1740.64	2194.21	1594.77	3232.95	4357.6	4130.68	4965	2608.71	4152.47	4717.89	4810.73	5260.63	2539.02	3664.23	2657.29	2936.35	5198.95	2249.6	4565.87	3330.52	3511.66	2222.81	2387.84	2326.84	4112.16	3558.22	3220.61	3339.95	4170.38	6209.81
	1966.09	3085.33	1618.26	5075.46	1480.73	1604.33	1574.05	3063.07	2014.59	4313.49	1576.17	4509.05	2497.11	6263.24	3006.74	4771.7	4922.1	3813.25	3288.77	4417.57	1676.16	3720.76	2436.35	5726.37	5090.8	2838.17	1332.65	3312.89	2406.81	3560.53	2659.07	2946.96	3398.7	2208.39	5812.62
	1723.52	3137.53	2196.08	3228.67	1409.74	1523.19	2166.57	2709.15	3260.76	2883.98	1940.19	5928.99	4938.96	5420.95	4718.43	3916.29	3415.89	4110.16	2925.05	3012.73	2111.27	2094.36	2951.22	2855.62	5874.09	3953.8	2524.66	3241.23	4013.75	3715.68	2751.47	7883.03	2195.92	3103.08	5850.01
	1757.43	2246.79	2045.44	1323.33	1933.2	1889.38	1335.44	5220.08	1944.97	3662.51	2237.78	4754.56	2260.64	5941.74	6722.92	3913.15	2811.52	4823.86	2709.63	2287.79	2274.88	6130.85	2074.15	2520.3	4326.05	3258.41	2303.36	2476.5	2540.76	3043.71	4968.85	7586.17	1901.28	2961.55	7629.87
	1502.22	1983.37	2897.5	1517.78	1380.12	1855.44	2337.69	3585.45	2161.79	3235.78	1644.19	4421.9	4174.79	6417.89	6817.51	3823.24	3089.56	3607.91	3268.47	2574.42	2113.85	5040.95	1869.59	3369.32	2788.69	2307.1	2088.48	2451.93	2146.09	2774.7	2499.2	8038.63	3772.74	2124.53	7526.35
	1412.85	2333.2	2443.14	4050.98	2080.73	1490.74	2013.53	3984.01	1223.32	3804.39	3029.06	6054.93	4796.01	5209.98	3640.72	2835.38	4462.02	4895.46	6250.22	2322.5	2907.25	2902.17	2383.84	3069.25	4548.12	1743.99	1857.58	3503.56	2480.46	4076.11	2906.27	6455.58	1635.04	3807.99	5979.79
	2028.93	2307.64	2014.88	1432.45	1383.23	1473.16	1783.42	5526.17	3353.75	3976.57	1751.54	3446.75	3515.3	4070.1	5329.55	3089.01	5432.12	4716.75	7352.86	2790.46	1761.17	4931.99	3735.89	2196.99	3297.91	3691.47	1753.43	2819.57	2423.82	3356.95	1364.7	7775.15	3107.98	2764.29	6711.41
	1393.27	1748.34	2096.42	1289.38	1928.06	1848.01	2383.39	4661.56	2527.41	4111.02	2203.24	2567.79	2371.17	4114.92	4894.85	3141.73	4848.84	4651.27	8330.6	2652.31	3782.71	2765.27	1685.15	2521.63	4373.56	3353.57	2816.98	2600.05	3584.5	2657.38	3567.21	5927.1	4911.61	2891.76	6608.78
	2045.31	2755.65	1708.45	1418.93	1506.83	1514.54	1810	5728.64	2848.38	4420.3	1882.27	3509.99	3841.06	5758.93	5050.03	3540.76	3315.43	2963.58	8192.99	2637.8	1927.01	1712.92	4631.83	2026.44	6590.21	2210.26	2893.36	2256.1	2840.84	3278.35	3359.98	6545.93	3826.33	4322.77	5578.96
	1827.31	2911.29	2029.75	2306.29	1602.97	1490.47	1849.85	4622.24	2508.27	3917.05	1735.6	4346.44	3853.81	5211.05	5926.86	6073.3	3402.57	4043.38	5852.68	4016.56	3194.59	3541.12	2991.81	1851.17	5951.68	2634.68	2910.72	2700.91	2314.19	3241.68	3086.08	6155.33	4364.16	3475.25	5171
	683.372	3199.32	3429.48	4994.05	1668.15	1689.93	2062.42	4327.84	1584.14	4729.58	2108.12	5622.36	4596.73	3601.92	3293.17	2835.93	4051.89	3995.84	7656.58	2361.49	4405.11	3526.35	1911.96	2956.74	3376.9	1642.42	2199.31	2106.28	3266.99	3547.09	3258.68	5492.17	3696.72	1982.91	8094.98
	2154	2932.66	1855.98	4854.77	1703.18	1366.33	1705.31	5326.89	2030.53	3990.39	2616.68	5317.86	4553.69	3854.35	2967.95	5928.82	4732.29	4145.68	7577.09	2544.24	2093.91	1936.71	2713.73	2968.76	5700.79	3728.24	3241.23	2198.77	3563.56	4120.35	3214.53	7127.65	3863.27	4726.19	5204.02
	2368.35	2049.63	1555.65	3964.43	1693.85	1235.84	1906.18	4717.36	1588.93	5243.99	3517.96	6023.05	4421.36	5160.03	5064.38	5242.32	3009.64	5898.3	6302.83	2524.12	2005.16	2550.65	2236.87	3940	2627.48	2440.18	1503.74	3340.57	4333.5	2643.23	4752.8	7700.37	1831.94	2028.57	6201.44
	2236.25	2940.5	1691.41	4377.15	1538.11	1488.44	2201.12	3956.38	2863.26	5289.69	2163.39	5764.78	3798.37	5712.7	5854.59	4792.78	4349.91	4721.75	8336.92	2475.08	4438.67	3781.38	2090.8	2581.63	2867.68	2717.64	1607.98	1980.15	2488.47	2926.21	2107.62	6546.82	3072.01	5785.38	4237.85
	2094.89	2668.56	1997.84	4520.89	1505.61	1298.17	2027.88	4625.43	3034.91	3549.31	2949.88	4362.91	4543.06	3609.54	4785.38	4661.26	3600.69	4369.89	7181.59	3693.88	4974.54	1909.74	4095.43	3734.29	5420.25	2746.48	2474.1	3764.47	3012.88	1949.97	3404.93	7110.11	2248.8	5162.99	6739.81
	1410.45	2901.42	1909.13	4366.73	1638.67	2131.71	2567.26	4795.48	2341.94	3811.3	1394.43	5517.14	3882.51	6022.52	4429.87	3532.43	5949.36	3407.01	8065.07	2143.14	3908.76	4136.64	2492.7	2655.6	2999.94	3654.62	1561.6	4018.6	2131.75	2240.43	4521.45	7957.72	3857.49	4603.35	6873.24
	1538.45	2051.12	2003.38	2400.54	1661.39	1545.23	2921.71	4455.91	1901.93	4518.61	2836.16	5282.26	3680.04	3450.47	4537.21	4828.86	6888.94	2938.61	8599.52	3286.27	3273.81	5012.82	2826.42	1578.87	4426.83	3777.99	2146.34	1755.47	3575.22	2923.54	3640.82	6842.98	3476.5	4036.67	4502.23
	1379.12	1840.7	1820.96	5144.83	1987.96	1301.69	2497.65	5732.89	1540.57	3692.8	1962.51	6426.39	2071.98	4034.49	4805.05	4461.46	3779.95	3699.48	10020.9	1718.44	3186.84	4287.97	2857.57	2357.75	2861.36	4795	1386.59	3413.12	2475.97	2818.41	3125.69	5385.61	2234.02	5010.24	8348.23
	1452.38	3250.98	2030.83	4055.58	1789.72	1365.38	2935	4676.44	2035.85	3668.88	3802.27	4541.99	2907.9	5622.89	2611.37	4569.68	5924.38	4257.79	9393.45	2525.19	2332.74	3798.82	2295.09	2195.21	6140.02	2863.89	1728.5	2643.14	2298.45	3371.82	3213.19	6843.42	2591.86	4832.74	4988.96
	1610.56	1695.88	2238.4	4049.9	1395.54	1278.7	2432.28	4356.53	2897.27	3254.91	3239.5	5095.2	2825.53	4355.47	4217.83	4414.29	3925.36	3011.86	9237.58	2010.68	4259.84	2538.1	3133.7	3459.94	4761.06	4413.65	1369.59	2373.06	4787.48	2572.1	5735	7171.27	3533.11	4231.89	3776.22
	2692.18	1840.97	1908.72	4481.14	2046.38	1387.15	1987.49	4637.12	1263.17	3793.76	2105.46	4934.18	4137.06	4912.39	4217.3	3828.79	3126.74	4294.97	8554.21	3744.79	2288.77	4303.63	2655.33	3297.67	4979.2	3852.77	7144.12	2781.56	1811.15	2228.86	2959.14	5917.75	2455.67	5261.97	7213.55
	2868.35	1899.39	2786.61	4239.22	1642.73	1933.87	2245.76	5250.19	1497.53	4763.6	3384.04	4723.21	3051.38	3979.23	3101.86	5544.78	4610.2	4740.62	7861.23	3623.64	4654.98	2950.51	2148.48	2004.01	2862.91	4997.77	5205.21	1659.16	3127.14	3291.7	3012.46	6290.55	4295.26	4790.1	3706.61
	1558.84	1561.87	1909.13	3563.08	1941.18	1135.9	2470.01	3836.81	1613.9	4122.71	3215.59	4403.3	4090.29	3645.5	2759.1	4611.86	5047.52	2648.35	7245.24	1997.69	3805.5	3584.39	1804.61	1715.24	4828.95	2494.12	8101.7	1253.52	2815.96	2572.64	5319.57	3854.46	3479.26	5036.41	4858.55
	1391.05	3234.89	2459.77	3802.43	1545.37	2021.91	4479.29	4359.72	2260.64	4409.67	1492.21	5052.68	3871.88	1794.05	4005.27	5262.85	4494.76	2653.35	6807.73	3317.52	4811.64	5485.67	1720.94	3530.26	5436.41	4734.29	8206.84	1436.44	3455.89	3268.29	4490.78	8088.12	2087.77	5227.7	4114.65
	2759.48	1735.23	1670.86	4171.87	1173.63	1950.1	4571.75	6144.74	1544.29	5058	3059.88	2724.56	3090.17	2646.97	3909.08	5449.32	2009.02	1307.53	6928.88	1851.97	2957.36	3602.9	2691.28	1632.37	2465	3335.94	6013.66	2652.31	2917.44	2353.75	8421.46	6504.27	3962.43	4314.58	6279.95
	2775.5	2464.77	2292.49	3865.59	1407.3	1123.73	3749.66	5251.43	1609.65	4718.6	3268.2	4211.46	4838.52	6264.84	7005.1	4797.78	4071.87	3968.64	6086.97	2766.78	2876.45	2626.22	2715.84	2897.36	2723.9	3440.72	9592.26	2919.17	2602.74	3440.98	4487.83	6071.03	4276.93	5393.54	5991.1
	1910.27	1617.71	2377.96	4741.58	1688.71	1293.71	4154.59	6206.91	1662.26	5234.43	3396.8	4001.02	3640.72	3429.75	3938.31	3747.76	4425.39	4193.41	7193.88	1977.12	5496.26	2091.69	3445.59	2382.05	5317.23	6694.68	6078.74	3414.81	1542.28	1979.79	5002.53	8323.13	2807.46	2905.73	7932.44
	3246.04	2432.59	2202.03	3914.13	1759.43	2060.18	4174.79	4359.19	2691.61	4496.29	3343.12	4280.01	1987.49	3704.49	4196.58	3895.94	5110.23	3817.69	5781.65	2075.13	3841.2	2008.01	4072.73	2673.05	5429.67	2706.52	6684.24	2834.7	2434.78	1641.54	2591.36	5900.84	5054.66	4456.65	5444.99
	2023.77	3744.69	2051.93	5300.74	1380.8	2202.16	4847.03	5181.29	1869.51	4965	3298.49	4755.09	2686.83	2939.25	3439.31	4161.78	4238.36	5068.61	8788.68	1851.88	4797.4	6300.34	3332.43	2080.74	3951.62	2091.15	7916.18	1945.08	2363.38	1963.24	5674.65	7915.44	4609.04	5497.15	6452.56
	1972.94	1917.38	2727.25	4262.88	1020.55	1040.03	6252.62	4803.45	2839.88	4298.08	3393.08	5254.62	3225.68	4643.49	3372.35	5462.09	4727.3	3388.14	6611.62	2200.02	3695.57	5802.39	3038.47	3152.48	3473.89	2351.52	6922.19	2250.93	3600.8	2232.69	1182.61	7914.81	5719.42	4963.86	7892.82
	2284.58	1947.26	1901.56	3733.06	1269.91	1826.37	4649.87	4269.38	1775.45	3774.63	4660.5	4703.55	4253.44	2514.12	4588.23	3011.31	4462.02	4074.09	8262.33	3624.27	3672.51	5698.86	4052.03	3128.72	4421.35	1945.88	6351.41	3419.17	2757.07	2367.55	6283.52	8891.93	4988.52	5292.77	4811.64
	1690.94	4603.65	1814.33	4256.66	1364.43	1660.31	4753.5	4063.72	3481.82	4388.95	1960.92	4938.96	3481.29	4967.66	4606.83	7002.71	5421.57	4333.26	6297.94	2104.68	3610.82	6726.28	4009.08	3774.43	2409.34	2472.67	4483.05	1658.36	4726.63	2582.87	8830.75	5458.16	4672.42	2688.89	7597.83
	1866.48	2706.02	1717.92	3657.74	1339.01	1817.58	4996.35	5166.94	2785.67	4681.23	3837.87	4179.57	3765.07	5855.12	3914.93	5123.55	5918.28	3838.78	5468.22	2990.47	4141.09	5369.24	3581	2732.95	2575.34	2795	4930.01	2316.18	2513.07	3196.37	7544.41	9366.57	5964.48	4548.78	4086.17
	1351.34	2148.75	1840.43	2536.44	1695.06	1645.98	5989.57	3912.27	2331.31	3801.2	3356.41	6637.89	4325.18	4379.38	2274.98	5855.57	6446.62	5236.21	9255.74	2130.41	4725.03	6465.02	3041.82	1982.55	2858.55	3718.62	6574.46	3103.26	2292.97	3142.87	5432.48	6328.38	5078.69	4678.48	5051.36
	1540.15	2590.8	1364.3	3072.62	816.633	1752.81	4324.12	3761.35	2148.51	4270.97	3972.32	4850.75	3467.48	5831.74	3161.38	4647.38	4204.51	4189.52	5724.5	1890.6	4346	5829.98	3732.74	2082.16	3474.45	2362.47	3325.04	4084.83	2786.87	2349.03	2836.2	4886.15	4779.86	3738.12	7938.05
	1770.25	4083.16	1504.53	3615.96	1291.68	1679.24	4069.04	3535.5	1924.78	5025.05	3063.07	4386.29	4336.34	5193.51	4173.73	4213.94	5020.33	4914.88	5256.99	3631.21	1807.46	6066.14	2705.55	3004.54	4106.65	3729.48	8520.27	2112.87	2475.68	2579.58	7658.54	4788.41	5119.99	3782.27	4666.73
	4423.89	4806.49	2472.48	3187.83	1634.35	1445.17	4521.27	3663.57	1891.3	3538.15	1945.51	5067.03	3541.34	4018.02	4695.57	4733.96	4245.58	3828.23	8092.31	2053.23	2279.15	5915.44	4091.78	3754.23	4727.33	4072.64	6329.2	2709.81	1668.35	3409.56	3037.75	4795.8	5631.74	4775.32	4477.48
	3769.18	2120.49	1304.39	3502.23	1705.48	1240.16	4605.77	3586.51	2500.83	4560.06	3180.51	4117.93	4263	5656.37	2734.12	3739.99	5407.15	2832.05	5943.03	2065.87	5145.27	6017.36	2900.93	2585.37	3492.44	6454.29	6554.79	2075.04	1788.95	2134.15	2192.19	6428.16	5904.04	3890.6	3710.43
	4064.45	4182.28	2248.55	3619.61	1681.14	1697.63	3248.53	3623.18	2662.38	4024.4	3162.45	5080.32	4668.47	6192.57	3213.99	5099.69	4478.11	3631.22	7258.59	2510.95	2106.64	6842.62	3538.28	3876.62	3143.17	7167.45	6934.42	2472.76	2610.76	3257.08	5178.36	6799.63	5661.74	4472.05	5681.68
	5037.74	2963.08	2065.18	3579.36	1434.62	1169.57	4257.16	6198.41	1292.93	4409.14	3426.03	4825.24	4588.76	3563.66	3157.13	4171.21	6616.44	2977.45	8550.03	3528.93	1977.3	5152.66	5190.14	1873.51	4364.28	5128.18	7086.92	2519.32	1608.76	2197.53	5116.66	6516.02	6904.22	5390.69	4374.84
	3785.12	1990.67	2345.77	5053.14	1168.9	2509.4	4793.35	5816.86	3119.4	4536.15	3022.68	4666.35	2607.65	5016.02	4384.7	5744.57	5671.87	2791.54	6253.16	3503.03	3279.6	4697.52	4149.46	1832.56	3281.75	5599.45	7645.75	2960.3	3795.89	2273.63	5945.07	7208.3	6112.16	5288.05	5662.9
	5028.84	1993.51	2141.99	3510.61	2009.87	2599.05	4080.73	4563.78	1483.18	3529.12	1690.96	7301.63	2622	6308.41	4846.49	6219.08	6203.54	3432.54	7122.22	2625.87	3572.9	6639.66	4620.97	2079.31	4967.67	5105.41	9237.93	3363.72	1701.66	2370.84	8152.58	8075.48	6455.58	4815.38	6103.79
	4789.3	2035.43	1124.95	4141.58	1553.75	1811.77	3633.81	4669	1760.58	4425.62	2637.41	3760.28	2022.03	3201.77	3038.09	5810.8	4481.44	3011.31	6792.33	1879.3	5101.92	6247.11	3889.09	3202.24	4562.18	5029.66	6397.51	1600.68	3784.08	3507.12	3898.77	9686.84	5431.01	4684.26	6719.07
	4785.3	2184.99	1145.23	3801.62	1774.44	1801.49	4224.74	3401.58	2476.39	4596.73	1940.19	7772.46	2717.12	4578.66	1734	4231.15	5909.4	2264.31	7294.28	4022.43	4245.06	4229.39	3534.89	2483.09	4251.14	4732.11	3976.64	3313.25	2138.92	3307.82	5275.34	5192.99	4508.99	5621.95	3568.63
	5195.12	4718.59	1263.69	3758.22	1527.79	2197.97	3888.36	3750.72	1436.94	4185.42	1600.09	4436.77	3756.57	4464.41	1558.64	3943.67	6909.47	2515.71	7505.96	3285.03	1740.25	3561.95	3670.2	1741.68	2883.99	5089.53	7179.54	3079.49	2845.05	2559.73	7691.15	7023.94	5934.93	5914.63	6776.22
	5130.23	3736.17	1571.47	3117.11	2005.95	2495.47	3769.85	5216.89	2504.02	4678.04	1765.89	5788.69	3412.74	4256.1	1445.45	3079.57	5781.76	2718.84	6427.45	3554.89	1844.58	5866.57	4389.53	2802.83	4422.89	5853.29	6844.89	3095.87	2896.92	2685.6	5170.63	7548.34	5384.46	5542.46	5031.78
	4439.74	1452.2	2062.25	3410.68	3629.89	1478.84	3172.54	4858.72	2130.97	4116.86	2583.2	4386.82	4163.63	4249.19	2494.99	4232.26	5042.52	3764.97	6285.12	3164.36	1741.41	7263.22	3811.55	1794.55	3436.92	7315.74	4535.76	2710.26	2691.01	2380.01	4629.79	8480.33	6015.67	5086.97	5761.53
	4079.85	4170.25	1431.24	4380.12	3173.09	2095.74	3233.12	4613.2	2519.43	3868.69	1974.2	7065.15	1134.57	4661.56	2530.06	5221.23	5788.23	2928.06	8962.7	4208.52	5951.22	6033.91	3165.84	3243.72	4464.07	4839.35	7223.25	2790.46	2239.14	2304.88	4876.31	6310.93	4607.62	5846.8	4438.94
	5039.26	2970.66	3146.05	4060.31	2481.32	2283.98	5191.38	2984.07	1991.21	4602.05	2719.24	6632.58	2388.71	5670.19	2455.13	5702.39	4622.41	2964.14	8889	3097.63	3253.96	6244.7	3752.98	1728.59	4345.45	6046.55	5644.15	1880.36	3398.27	3413.48	4489.65	7776.22	5255.83	4258.5	3917.48
	3879.3	1727.92	2158.08	4273.29	3255.98	2168.9	4674.85	4788.57	1381.68	4102.52	1685.11	6971.62	3297.42	3371.82	2293.58	3951.44	5204.02	4715.09	7529.73	3967.54	4771.41	8077.27	3701	2316.18	2384.47	5640.5	7634.09	2865.76	1686.77	2485.58	4121.55	6013.89	5077.27	4879.38	3240.7
	5188.89	3063.42	1914.94	4720.22	2771.2	1754.56	5670.19	5618.11	1799.37	4202.42	1464.58	5119.29	4336.87	5144.09	978.333	6456.61	4688.45	6170.79	5469.91	3314.17	3073.97	6456.65	3630.14	3534.72	2795.02	5808.6	6933.57	2782.98	2379.12	2259.03	2935.29	4178.12	5199.31	4158.09	4469.56
	3658.54	2230.16	1789.32	4713.45	2718.46	2222.72	6052.81	4722.68	1986.42	4334.21	3474.39	5190.85	2930.22	4906.55	1365.2	4997.57	4945.4	5906.62	5625.42	3275.34	3194.23	4586.61	3826.15	1857.93	2312.36	5563.47	6590.91	1723.16	1687.75	2090.62	5156.01	6755.3	6906.44	6900.84	4005.16
	5245.59	3347.67	2676.94	3679.92	3292.22	1371.06	4758.28	5328.49	3534.43	4722.15	2080.84	3713.52	4633.4	4219.43	1075.23	5893.86	3240.51	7062.64	6942.14	3904.15	3429.41	4413.3	4523.59	2588.66	3784.08	8291.17	8649.72	3199.93	2159.16	2151.95	2810.2	7379.03	5875.11	6440.63	6343.78
	5149.99	2710.07	2205.54	3855.58	2723.06	2471.8	5083.51	3600.33	1645.26	5340.71	2732.53	6539.58	3772.51	3771.45	1871.11	3465.83	6574.82	6553.73	7287.88	4398.32	2697.08	6387.93	4416.68	5214.35	2582.64	6628.02	4888.26	2221.2	2956.23	2461.9	3401.64	7393.89	5894.52	6478.64	4779.33
	4832.74	3456.66	2036.51	4378.36	2824.07	2287.49	3868.52	3712.99	3412.74	4212.52	1835.5	6748.96	3077.42	5282.26	1520.38	4904.89	5359.42	4513.08	5612.43	3357.51	2610.91	3922.02	4084.3	3699.04	2754.4	8336.85	7582.22	3545.4	2429.72	2157.11	3066.57	5979.08	4376.27	6822.32	5950.6
	4560	2141.58	1894.12	3831.24	2418.26	1542.39	6236.67	3197.34	3559.41	4200.3	1597.96	6238.8	2608.71	4173.73	1162.2	3715.57	6020.4	4573.57	4571.03	3706.89	2902.8	5518.16	3344.22	2107.98	2258.11	6398.77	5218.84	2817.34	4744.06	2818.05	7860.52	8675.86	5192.45	5858.11	3128.72
	3510.77	4701.56	2294.93	5117.11	2642.19	1553.35	5217.95	5089.35	4066.91	3058.82	2134.69	5607.48	3769.32	5186.07	1895.02	3428.1	4647.38	6286.78	5083.41	3885.37	6577.09	4097.03	3427.99	4165.93	2658.26	7008.49	8192.22	6383.92	2977.88	2940.8	6184.85	3813.46	4755.92	3789.3	3244.79
	4801.05	2061.8	1843	3231.51	3496.96	1489.93	4706.2	4132.81	3901.11	3982.95	1428.97	5305.64	3414.34	5181.29	1404.53	5007.01	4982.59	5832.81	4671.62	3294.89	5200.82	5209.01	2841.37	3633.52	4640.47	7090.57	9224.85	4725.74	2034.21	2066.76	3538.26	3930.26	5509.08	5493.32	3721.92
	6608.42	1312.1	1888.71	3817.04	3054.23	1413.66	4236.96	4811.95	3438.78	4539.34	2003.43	5166.41	2795.77	4680.16	1403.46	5447.1	5933.26	6171.9	5213.55	2786.95	5849.92	5329.36	2988.61	3028.93	2545.4	5853.29	7291.7	4628.18	2080.73	2557.5	4654.38	10490.4	5993.32	3471.51	2353.39
	5507.12	2029.21	2029.75	4654.5	3205.68	1514.81	3951.59	3958.5	4612.14	5424.14	2467.36	3143.84	4334.74	4521.27	1663.33	4916.55	5328.89	6386.13	5142.34	4037.11	5825.44	5416.32	3022.16	1813.07	3571.71	6246.84	5241.19	5279.42	2889.05	2933.24	3963.01	5164.59	5223.16	5958.25	8811.91
	4308.44	3339.01	1787.96	4073.97	3017.17	1746.32	5132.93	3661.44	5833.86	5069.69	1293.46	4760.41	5840.24	3927.15	2075.7	4480.33	4801.66	6190.22	4434.13	3885.24	4907.69	5839.33	5682.13	1874.58	2187.13	6625.62	8030.18	4695.83	3658.71	2393.98	3056.16	6419.3	6835.23	7074.15	7161.83
	3620.7	2694.12	4496.01	5365.38	3077.08	1765.92	5278.53	3487.67	4809.83	3548.78	2225.56	5151.53	3644.44	4795.48	5011.23	4558.59	3791.61	5167.4	5543.44	4125.32	3867.99	4723.43	3344.4	3517.18	1976.44	5312.31	7987.18	4200.2	3246.19	7339.21	4167.51	4695.56	5856.95	4224.76	6042.28
	4203.13	3294.39	4143.48	4506.96	3061.39	1453.55	5433.71	4903.36	4157.78	6137.83	1289.21	4209.33	4954.9	3395.74	5732.89	5535.35	4932.09	7235.24	5618.93	3684.13	3702.6	6064.71	2919.97	2314.58	2938.94	4179.03	7544.77	4080.74	4032.44	7353.55	4926.07	5602.69	5510.68	4705.27	4444.45
	4540.68	1874.24	2840.16	4626.91	3017.85	1930.36	3945.22	5093.07	4207.74	4379.38	3756.03	5352.4	4741.81	3409.02	6422.14	2403.05	5021.99	6858.97	4399.06	3469.77	4590.44	6128.27	3395.05	2258.06	1873.84	6232.64	6544.51	6639.75	2310.39	8708.89	3885.84	11697.6	4991.01	5849.74	5301.32
	4421.93	2276	3776.61	5287.76	3600.54	2051.79	3932.99	5652.65	3676.85	4316.14	4227.93	4335.81	3824.59	4165.4	3774.1	5564.2	6155.81	6047.03	6061.51	3881	5913.03	5327.49	3253.07	3284.32	1998.23	3818.94	7470.54	6444.28	2458.82	5874.94	5280.54	5214.9	5362.03	5716.22	5692.72
	3632.9	2573.09	3269.64	5180.53	2498.72	1767.95	4344.84	4946.4	3873.48	4585.57	4339.53	4339.53	3241.62	4503.2	4794.95	5971.56	5078.04	5396.05	4742.57	4205.18	6111.45	4961.19	1960.57	3290.26	2229.3	5734.39	8308.71	5995.55	4711.02	8592.09	6125.12	2005.12	6060.09	6226.54	6845.74
	3968.93	4144.56	5064.5	4146.86	2819.88	2261.12	3197.52	4860.31	4206.14	4048.84	3082.2	3537.09	4060.53	3564.19	3003.02	5745.13	5939.92	4985.36	5324.1	4219.32	5730.19	4719.07	2762.77	2720.73	4110.31	7575.9	6850.28	6511.31	2661.07	7091.27	2893.55	10534	6316.9	5558.84	4795
	2925.76	2183.1	3436.11	4942.53	2801.08	1961.46	3316.02	4212.52	5606.42	3850.63	5645.21	3513.18	4108.36	5664.87	3686.42	5438.78	4349.36	6029.27	2677.76	3221.59	4719.42	5523.77	4504.63	2859.22	3332.07	5506.5	7054.74	6811.2	3072.89	8863.22	5216.73	8032.27	6291.26	5104.15	5015.31
	4627.47	2179.45	4088.84	4730.9	2417.04	1946.86	4578.13	5635.65	5731.3	4793.89	4928.86	4737.02	4930.46	3673.13	4202.24	5328.34	4983.7	6104.75	5227.44	3104.31	5852.06	4927.27	3683.19	1764.14	3654.21	2390.33	5659.69	6014.06	2694.24	9262.1	5355.32	4617.84	5577.09	7698.15	7159.78
	4833.36	2337.39	4315.21	5770.11	2676.94	2078.16	4005.8	5481.53	3323.99	4967.13	5029.3	4121.65	3405.83	3781.01	4487.26	4289.42	6930	6570.93	4393.89	3308.26	5129.61	4966.71	3619.9	1978.5	5035.98	5671.27	5834.7	7469.73	2201.19	6255.27	3406	6151.68	4779.33	7297.13	4692.9
	5168.6	3125.9	3758.76	5845.71	2584.04	1733.6	3912.8	4572.82	3651.34	4613.74	4946.4	3904.83	6035.27	5504.39	4572.82	6073.12	6119.18	6901.7	5175.45	2968.78	4482.73	5915.26	3722.72	5140.55	5798.06	8020.56	4541.48	4577.27	2384.61	6368.7	8018	7555.24	6790.1	6171.53	7002.85
	4527.68	4416.23	3962	4996.76	2769.3	2240.03	3735.31	4170.54	4567.5	4371.94	3137.47	5388.36	4617.46	6810.07	5137.18	4812.21	5558.1	5279.5	4224.05	4251.73	4409.47	5577.44	4274.61	5246.9	5731.85	7196.81	6222.81	5019.67	1545.93	5842.89	5550	5961.66	6368.44	7954.78	5996.8
	4811.91	2685.33	2849.49	5939.28	2427.59	1588.1	5149.4	4210.39	3218.77	3769.32	3625.31	3571.63	4435.18	5366.22	4347.5	6834.55	5129.1	4114.6	5138.15	4047.78	5808.08	8333.36	3985.4	4528.97	5672.68	9044.15	6533.29	4828.56	1826.33	7540.9	5912	7875.98	8949.08	4274.52	7443.48
	3969.2	2906.56	3691.82	5531.57	2652.87	2181.47	3042.88	4168.23	4014.83	4180.63	3502.55	5077.66	5174.91	5730.24	4350.15	6565.38	5330	6218.89	3752.09	3872.13	5046.2	4537.83	4464.93	4416.2	4780.6	8820.37	5775.24	4352.68	2683.42	6485.21	5003	5517.79	5345.82	5832.92	7627.56
	4492.97	1693.85	2399.73	4913.19	2362.95	1627.59	3902.17	4453.25	4276.82	4442.09	3280.95	4848.62	7449.36	4404.89	3775.16	4206.17	4867.15	3107.87	6125.87	3455.11	7282.53	5775.68	4441.16	5686.16	4249.17	8911.16	5646.61	4868.79	2151.99	7674.99	6095	5303.73	4375.02	5500.53	5821.26
	4149.9	3089.11	4414.06	3851.79	2034.75	1922.24	4118.99	3909.61	4260.35	3747	5530.43	4547.31	4063.19	5112.2	5147.28	6422.75	4428.72	4357.68	4711.15	3710.62	7271.05	5734.29	4742.12	6372.71	5139.57	7253.34	4021.9	4369.68	2271.88	6518.52	6343	4111.99	4856.33	6204.47	8146.16
	4251.38	1969.71	3731.71	4349.43	2230.43	1956.73	4896.45	5233.9	4243.34	4449	4033.96	4640.31	2625.01	5948.65	5538.4	7216.37	5061.21	7632.05	5155.15	3384.38	6707.58	5617.68	3091.33	5352.6	4772.02	5995.46	6402.8	3489.59	3701.3	6211.84	5274	4644.26	5158.45	5997.77	6291.08
	4167.26	2185.26	4740.23	4627.86	2726.84	1849.9	4853.4	5610.14	4874.13	4317.74	3710.33	4104.11	5618.64	6159.62	4424.02	6032.6	5793.97	4884.91	5784.67	4147.57	4786.63	4735.53	4683.82	4778.05	4782.14	6601.03	4560.8	4346.45	3844.52	6823.52	6448	5030.22	4444.54	6905.82	5121.51
	2983.8	2268.7	3826.23	4540.1	2245.71	2192.7	4805.58	4744.99	4199.23	4263.53	4411.8	4844.19	4815.67	4306.05	5374.72	5932.71	4412.07	4823.86	5610.82	4355.35	5988.61	5724.23	3931.81	5671.37	4969.64	6672.78	6808.35	5096.76	3891.75	6698.99	5441	4557.54	4567.47	7380.63	4784.49
	4383.39	3257.88	3728.6	3497.5	2659.36	1336.04	4832.15	4860.31	4890.6	4486.2	4189.14	3688.01	2651.76	2817.56	4941.09	7011.59	4531.95	4036.91	5174.91	5566.41	6554.3	8867.19	3809.68	4837.2	4454.38	6428.43	6487.18	4049.49	4210.38	5813.8	6466	4135.74	4566.94	10211.2	7716.13
	4412.14	2227.45	4976.88	3960.65	2521.97	1627.32	3504.68	4456.44	4299.14	4333.15	6061.31	5006.45	4870.41	6042.71	1737.72	5126.33	4781.69	3398.68	4868.52	4891.4	4967.95	5155.15	4262.33	4411.31	5082.65	4478.55	4728.24	5944.19	2681.73	7616.52	6350	7446.59	5266.87	8021.01	6511.66
	3957.63	2915.21	3988.78	5622.58	1929.55	1235.29	4603.64	4810.89	3955.85	3886.76	4390.54	5403.42	3179.45	5033.02	5126.55	5889.42	6156.36	5571.97	5254.41	4979.53	4766.87	3652.22	2953.98	4827.05	4480.52	5830.07	6195.83	5055.72	3364.11	8447.6	5962	9184.66	5547.09	9365.94	6168.06
	3505.88	2022.45	3557.54	4736.85	2185.8	1701.69	4455.91	3837.34	4806.11	4019.79	3671.01	4059.47	5471.97	4531.37	4383.1	6484.91	9142.14	4120.71	5760.55	4918.37	5653.2	2195.74	3246.93	5795.85	4122.11	7645.1	7103.97	5078.33	2096.4	5845.14	6653	6902.51	5957.54	8014.15	3431.28
	2210.52	4227.59	4630.79	5090.74	2260.45	1923.06	3578.01	5206.26	4396.92	4221.55	4015.36	4453.25	2835.62	6029.42	3202.3	4874.37	5543.11	4555.81	5782.62	4718.27	5061.6	4022.97	3775.68	4741.53	3750.63	6101.3	5815.83	5415.52	4138.51	6342.27	5885	8038.17	6087.86	5921.22	5098.01
	3351.08	2959.7	4708.86	7111.02	3154.16	3126.44	2823.4	4583.45	3808.11	4209.86	3556.22	4527.12	4389.48	3656.13	3717.24	5844.47	5225.11	5721.82		4966.35	5454.07	6421.67	3384.72	4229.87	3895.4	9278.8	4499.64	3269.52	1846.27	6394.14	6525	5371.34	4484.24	7660.32	5300.16
	6513.26	2286.55	4951.59	4520.22	2840.3	4289.39	4807.7	4401.17	3689.61	4055.75	3904.3	3061.48	2372.76	4641.37	3992.51	5928.27	6523.76	6350.05		4344.85	4177.5	10084.8	5393.18	4343.54	4730.98	4914.99	6313.25	3747.35	1993.06	5189.46	6077	6095.6	5797.31	7517.98	7316.9
	4216.57	3337.01	3869.24	5258.55	3035.16	3382.28	5462.4	5809.42	4162.03	3792.7	5514.48	4628.08	2194.21	5095.2	3568.98	7229.14	4218.94	3891.5		4513.8	4521.36	10063.5	4375.56	3479.41	5190.87	9139.84	6003.56	6660.76	3831.67	4843.14	5696	5757.15	5611.8	5921.49	7681.77
	3280.76	3589.01	3881.95	3626.23	2976.74	3859.41	4409.67	4071.16	4539.34	4926.39	2623.06	3334.09	4388.42	5358.78	4007.39	6237.95	4293.86	5686.85		5439.56	4129.16	8266.96	4637.35	5186.58	4103.7	5968.76	5655.78	4967.95	3349.12	5843.88	5262	6911.09	6533.74	6730.19	4541.66
	3577.98	3247.64	4149.43	4782.28	2426.64	3791.21	4274.16	4046.19	4715.24	3935.12	4519.14	3305.93	5711.11	5811.54	3031.18	7519.39	4559.69	4864.38		4853.21	3799.27	7569.43	5514.42	5386.86	1780.65	4739.19	5451.4	5929.19	1497.78	5925.68	6525	4042.28	4701.44	3902.35	7178.03
	4355.44	3261.97	4158.35	3106.96	2223.8	3291.55	3276.17	4197.64	4112.61	4210.39	5011.77		5893.38	3234.72	4717.89	6060.35	7054.87	5260.63		4948.19	2396.74	7052.34	5123.64	4228.59	4859.03	5314.67	7694.68	7022.12	4218.09	6334.82	5521	5321.02	5687.2	3911.43	4697.7
	3289.03	2901.19	3597.03	4316.43	2072.75	3898.17	3657.19	4321.46	4903.36	5034.44	3279.89		5460.28	4353.88	3006.74	5104.68		4910.44		5320.01	3587.59	5331.58	4679.45	5531.42	4674.2	5228.95	6500.18	5821.81	3509.26	6145.22	6323	4057.46	6566.05	4527.77	6424.34
	4409.83	3455.85	3769.44	4620.51	4342.66	3726.3	3891.55	3747.53	3065.2	5107.95	4273.1		3883.04	4267.79	4718.43	4025.25		5543.67		5203.13	3909.38	10687.6	5026.88	5229.22	3807.98	4640.11	7276.93	7682.72	3634.86	7125.71	6344	4906.11	5478.1	7845.47	6933.42
	5767.94	3274.88	3468.83	4724.54	4940.5	4012.71	3099.21	3550.38	3990.39	4929.4	5073.41		3612.55	3517.96	6722.92	6143.6		4385.99		5286.9	4249.42	9419.8	6256.45	4571.39	3494.97	4111.09	5587.95	5201.13	1198.86	8348.37	5349	3851.27	5644.12	7621.51
	4665.12	2891.93	5136.31	3767.68	4421.1	3721.43	5418.83	3633.28	4687.43	4689.73	4808.23		6152.71	3979.76	6817.51	6438.29		7242.46		4020.74	3543.71	9288.41	4282.27	4197.88	4000.68	6541.04	7097.65	3711.56	2667.26	5152.22	6301	4225.84	6489.23	4234.02
	4038.01	3254.76	3798.65	4106.29	3875.59	3913.86	3943.09	3896.33	4179.04	4447.94	3249.95		7049.21	5826.95	3640.72	5492.61		5020.88		4262.69	4419.98	10399.1	5791.35	3950.95	5295.58	4878.85	5815.2	4573.42	2945.34	4830.35	5397		4705.09	6168.68
	3566.32	3006.76	4754.56	4619.61	4836.38	3584.99	3896.86	3701.83	5614.39	4021.21	3719.37		3551.44		5329.55	6129.17		4050.22		4759.3	4436.35	12120	5750.58	5486.2	5466.49	5604.33	5808.71	3797.58	3147.77	4925.65	9248		7735.89	5656.4
	4262.77	3479.97	4320.35	4462.07	4002.97	4555.1	4572.82	3955.31	5042.06	4255.03	2584.8		5377.91		4894.85	3306.19		6169.68		4894.78	4813.6	8890.6	3270.96	3944.54	5804.52	4932.61	6323.57	5749.7	1486.56	9680.1	8586		6372.35	6735.45
	3786.45	2989.85	3555.65	4819.88	4429.48	4235.97	2213.87	4633.4	4863.85	3925.02	2851.04		5197.23		5050.03	3656.75		4410.41		4922.38	4786.1	6976.32	5117.86	3064.54	5342.39	4222.01	6728.15	4643.28	2745.77	6864.7	4321		6882.41	4882.23
	4514.87	3038.54	4687.36	5434.75	4837.32	4051.12	3497.77	3873.48	4723.74	4854.29	3416.99		5838.11		5926.86	3526.88		4563.58		5142.87	4479.44	8133.17	4980.77	4971.43	4828.67	5972.85	5316.18	6382.75	1965.02	5350.82	6577		4610.38	7846.8
	4659.34	3086.34	3611.09	2964.03	4242.06	4693.17	3750.19	3847.26	4738.09	5121.77	3016.31		5530.43		3293.17	3677.28		5721.26		3910.72	5062.76	11179.8	5764.73	4523.59	5836.28	6050.65	4055.01	5103.87	3269.54	4245.1	5551		5908.4	6409.47
	6474.36	4115.27	4726.98	4872.62	4197.02	3540.91	2265.42	3523.28	4896.45	4818.33	3420.89		5176.5		2967.95	2715.51		5447.1		4678.92	4281.38	10291.5	4962.35	3965.28	5435.99	5309.86	6146.16	4879.12	2795.18	3290.04	5219		7298.91	5023.5
	2845.56	3784.05	3967.68	3830.56	4306.02	3978.36	5507.04	3258.63	2845.55	4172.13	3055.1		5058		5064.38			5280.61		5146.97	4244.35	5953.09	5178.48	4263.75	5348.71	4949.53	4532.85	6238.26	4551.81	6181.9	8757.08		6395.05	5563.82
	2958.25	4577.44	4833.13	5407.44	4193.78	5447.73	7056.11	2913.74	3941.5	4182.23	2674.07		4999.01		5854.59			5768.99		4768.2	6316.72	3346.09	4911.25	3462.43	5727.64	4919.09	5320.46	4439.76	3274.61	5203.24	6210.97		3918.02	5188.89
	3628.18	4219.69	5134.28	4790.81	3598.51	4231.78	4313.49	4707.27	5088.82	4191.09	2699.05		4929.93		4785.38			3475.82		5261.26	5334.79	4393.72	4408.85	3867.9	6034.89	4635.22	6029.2	5415.89	2441.78	5181.73	6256.99		6190.94	7886.24
	3721.11	4215.42	4539.15	5225.15	4279.78	4082.22	3089.64	3107.71	2849.44	4020.15	3697.58		2498.71		4429.87			4891.57		4656.04	5781.65	5070.77	5749.6	3543.89	7256.56	3474.99	3654.35	3393.49	3893.45	5565.58	5107.44		6198.15	5430.39
	4866.03	3265.27	4470.05	3373.09	4173.23	3805.82	3076.36	3791.64	5668.59	4173.19	3135.87		4189.67		4537.21			6940.55		5045.66	4657.38	7357.13	5463.06	2622.13	6084.92	5207.14	5138.42	5869.03	2574.68	3057.85	6978.19		7872.71	5488.96
	3659.52	4143.14	4682.35	3745.77	4003.38	4524.14	2407.84	2809.59	4738.62	4176.38	2146.38		6085.75		4805.05			6786.26		4706.78	5207.23	7265.27	5873.69	4225.83	6120.76	2991.54	6350.9	3711.14	1795.98	7384.19	8426.03		4963.06	6466.71
	3058.93	3620.26	4118.59	4518.19	5146.31	3658.01	4449	3225.68	4588.76	4179.04	4466		1778.11		2611.37			5505.93		5841.28	6093.47	5526.44	5908.14	4537.92	6905.32	4757.17	4872.35	4608.98	3877.87	4932.11	6692.01		4016.47	5450.95
	3492.61	2932.35	4334.69	3785.4	4713.73	3892.36	3873.48	2999.3	5196.7	4975.63	5204.67		3349.5		4217.83					4158.18	6223.61	4782.45	5566.49	5441.07	6544.67	2682.84	4080.38	4816.02	2126.94	5394.39	8506.14			7634.41
	3836.03	3879.38	3815.01	4175.93	5145.64	4276.81	4156.19	2965.82	5419.36	4556.34	4227.4		5829.08		4217.3					4692.18	6394.43	5212.03	5252.45	4187.91	7867.26	5043.53	6504.72	5329.45	4340.57	6106.71	7702.06			8012.64
	4389.44	6936.85	4285.46	5125.76	4149.56	3694.12	2948.28	2995.05	5708.98	3967.01	5226.46		5198.82		3101.86					4798.65	5645.54	6802.74	4748.8	5165.3	5607.33	4549.94	5453.44	4702.31	2552.07	4748.69	6969.47			7389.09
	4013.97	5033.81	3693.58	4846.11	5136.44	3352.13	3623.71	3670.48	5443.81	3449.41	5023.46		3208.68		2759.1					4469.11	5818.68	5120.88	6078.6	4451.4	7652.5	5644.29	6324.1	5136.19	3899.32	7355.23	7498.49			6968.85
	3830.25	4190.94	4111.02	5319.54	4880.86	5187.42	3178.92		3546.66	4325.18	3462.16		5225.39		4005.27					4053.32	6799.36	5419	5710.08	3539.43	7286.92	7714.34	6754.94	4429.92	2603.79	5438.1	8445.97			5454.6
	4161.74	3061.26	3735.5	4808.79	4404.46	4467.61	4063.19		3610.96	4388.95	3894.73		4941.09		3909.08					4897.63	4904.04	6125.07	4576.11	4560.62	5966.44	5954.49	5420.6	5394.67	4621.24	4773.01	6627.83			7018.25
	3382.59	3910.21	3045.84	6398.65	4851.66	3599.73	3127.37		4081.26	4037.68	3316.2		5006.98		7005.1					4577.8	4979.79	8079.31	4744.88	2852.06	6132.43	6243.89	5915.08	4393.1	2065.69	5070.98	6418.91			6421.4
	5283.25	5461.12	3432.45	3909.13	3800.81	4605	4396.39		3489.26	2574.7	3386.17		3094.95		3938.31					4760.46	3463.24	6487.27	3793.57	3616.88	6225.76	7093.8	4864.25	4660.43	3756.72	4173.27	7862.74			6048.34
	3361.76	4335.77	3592.16	5874.65	4275.05	3443.14	3945.22		3231.53	3375.01	3965.41		3834.68		4196.58					5274.61	3950.33	6221.65	3731.44	5953.53	6044.58	5350.11	6163.16	5427.98	3837.9	7983.64	7081.27			6527.77
	3838.17	4837.86	2674.78	4954.7	3724.54	4479.65	3900.05		4553.15	4554.75	3586.51		5384.82		3439.31					5912.05	4944.01	6596.94	5708.03	3923.09	6873.28	4101.59	4229.39	6226.88	3023.41	7758.05	7855.35			7222.45
	3912.05	5164.03	3265.59	4873.29	4783.91	2743.47	3575.71		4403.83	3942.03	3737.97		3184.76		3372.35					4909.56	5035.96	6826.78	4012.55	3949.97	6440.1	5040.2	6589.02	5857.09	2601.3	8102.27	6452.11			5311.91
	4425.49	3595	3744.29	3790.53	3591.48	4979.18	4563.78		4814.08	4150.88	3861.25		4264.07		4588.23					5354.73	5841.55	6073.35	5746.13	4289.57	5078.15	5743.94	5937.69	5384.13	3505.96	5823.64	6554.3			5130.85
	4734.29	5321.84	3402.57	4026.37	3862.61	3283.03	4898.57		4099.86	4194.45	3562.07		4414.99		4606.83					4892.74	6541.84	6888.82	5677.68	3749.15	6893.8	4987.63	4973.92	5844.3	2681.06	8027.35	6439.91			6406.09
	4294.2	4616.9	3446.92	4083.7	3535.63	3969.71	3691.73		5863.09	4451.65	3968.07		3319.74		3914.93					4938.4	5421.58	6841.02	5611.18	4730.64	4549.95	3907.21	6979.79	4464.22	1931.99	6725.98	5555.55			6315.56
	4173.22	2561.73	3919.27	3810.68	3117.51	4701.01	3897.39		2989.2		3326.65		3113.55		2274.98					3488.07	5557.86	7090.97	5601.39	4498.93	6923.74	5890.54	609+Z725.425	5190.87	3988.16	5823.21	8620.7			7088.12
	4330.69	3674.78	4223.66	4515.62	4282.17	3906.02	3955.85		3978.16		3857.53		3607.77		3161.38					4005.43	4599.88	8285.12	4677.85	4825.71	6174.59	6335.53	5852.23	5300.64	3380.18	5324.82	5774.35			8356.33
	3520.65	5355.24	3293.44	5755.92	4276.54	3512.64	4021.74		3228.34		3268.73		5396.51		4173.73					7903.95	5305.06	7995.46	5895.05	4089.46	6467.08	5572.89	6697.17	5187.36	1782.8	3789.99	6206.78			6618.39
	4296.78	5119.14	3604.87	5061.66	4547.4	2980.93	3407.43		4505.86		3048.72		3490.33		4695.57					4382.05	4327.93	7373.51	4157.82	5969.56	4546.3	4971.05	5651.06	8131.92	1525.1	6143.81	7324.91			8022.25
	4274.52	4063.42	4723.46	5052.33	3390.94	3788.78	3098.14		2758.04		2877.07		4851.81		2734.12					4486.65	6244.53	8343.42		4548.42	3533.9	5016.3	4902.17	5645.45	2025.64	8122.51	6822.15			6258.23
	4544.42	4319.14	3554.16	4586.61	3981.61	3506.15	4946.4		3082.73		2808.52		4852.34		3213.99					5284.31	6207.32	5912.5		4465.11	4872.24	6523.16	6197.97	5384.81	2765.8	5142.52	6734.91			7455.05
	4336.3	4442.46	4268.56	3510.48	3557.81	2974.58			3424.96		5821.11		3664.63		3157.13					3860.42	6455.67	6460.48		4194.94	5804.71	7356.36	6042.55	5436.8	1790.28	5056.36	5464.93			6079.94
	2992.26	3959.7	4482.22	4724.54	3672.48	3477.89			3845.31		5403.95		5029.83		4384.7					3995.91	4233.67	6043.8		4410.72	4347.84	6031.93	5485.31	5042.37	2369.86	5175.55	6715.86			5919.62
	2872.17	3914	4529.28	3121.03	3050.44	3094.21			4056.28		5834.39		4101.45		4846.49					4815.56	5220.58	5887.13		3025.19	11787.5	5094.31	6309.33	6686.4	3401.73	7097.46	6047.53
	3200.73	5164.57	5143.2	2946.45	3013.66	3553.08			3702.89		4010.58		2653.35							3930.12	3792.77	5563.65		4759.12	6129.19	4518.61	5978.19	5067.83	2510.77	5974.87	6117.32
	3470.71	4098.31	3368.09	2845.84	3728.74	3055.85			4754.56		3801.2		5442.74							3159.87	6022.25	5928.79		6097.47	5742.11	4688.82	5277.19	5014.87	3844.49	8273.04	7450.24
	3144.74	3987.02	3989.05	3827.18	3765.25	4623.8			3682.7		5535.21		5413.51							5171.53	5129.07	5549.14		4629.34	6807.5	3068.25	5363.63	4994.84	4848.77	6496.32	8485.05
	3940.27	3894.66	2849.9	4225.83	3188.51	3463.42			4166.82		4435.71		5474.1							6848.5	6053.23	5005.25		5328.56	7191.77	4094.56	4869.41	6640.2	4762.05	6027.72	8082.07
	4280.49	5624.48	4368.99	5031.1	3556.05	5229.75			4327.84		3375.54		4507.98							4077.53	5308.26	5003.38		4453.53	6536.23	4054.22		4471.6	3895.82	4503.47
	4473.38	3705.34	4710.07	3217.58	3509.67	4065.45			3241.62		2906.3		4180.1							6421.84	5581.09	5315.65		4677.5	6262.16	4979.76		4644.03	5465.37	6243.9
	4808.53	3547.94	4530.22	5326.03	2407.57	3008.93			4743.93		3438.78		5232.3							4122.93	5743.55	5250.13		6677.76	6455.84	3931.66		3689.78	4141.37	8544.77
	3587.15	4709.26	3662.43	2442.46	3737.39	3808.38			3224.62		4148.22		3366.51							5189.51	6599.88	4803.81		4251.29	6777	5508.8		4993.77	4501.32	6602.99
	3533.03	4164.03	3522.11	4741.18	3446.65	4032.45			3272.45		4157.78		4469.72							4508.46	7521.54	4452.02		4246.57	9604.2	4780.6		5748	4955.16	8555.19
	2873.95	4497.5	4296.55	3500.61	4063.15	3319.95			4500.01		2518.9		4849.15							4753.87	5131.92	5778.26		4820.9	5849.36	6221.4		4456.56	4757.27	6555.19
	5457.9	5223.26	5389.18	4064.1	3485.19	4189.72			4582.91				3795.89							4510.59	6782.62	5517.62		4640.91	5906.42	3815.85		4799.18	4941.11	5907.25
	3589.91	3565.25	3354.43	3763.76	3673.02	4692.36			3274.04				4489.39							4647.94	6538.37	6066.67		6405.56	6119.22	4556		5511.66	4252.97	7335.32
	4354.64	7295.2	3347.94	3166.87	4100.07	4010.14			4160.44				6554.46							5131.83	4714.17	8950.15		5476.23	5455.81	3414.43		3902.08	6313.88	5506.41
	4022.25	6115.21	4124.27	5454.5	4883.84	2230.29			4290.1				5224.86							4873.6	5422.91	7050.65		4311.82	7021.14	3745.85		5374.93	6050.35	6567.65
	4364.43	5457.74	4237.19	3812.98	3582.69	3564.98			4779.01				4805.58							5442.59	6331.67	6597.47		5576.11	6441.78	4728.17		4547.98	4855.37	6407.87
	5278.71	3787.69	4266.13	3403.92	3798.24	2372.01			4014.3											3921.13	7953.27	5669.48		3183.19	6418.31	4270.53		6862.74	6554.79	6138.95
	4234.11	4846.11	3932.93	2882.89	3417.99	3094.66			3549.84											4020.39	6773.63	6035.34		7141.18	8511.98	4534.49		4925.4	5500.93	5632.28
	3545.75	3035.02	5111.16	3165.52	3777.55	4886.55			4049.38											4820.9	6218.8	6448.37		5322.24	5702.62	7323.89		3420.95	5882.67	5075.48
	4022.16	4298.58	4569.03	2329.55	4565.79	4565.92			3810.24											3231.62	6885.26	6368.61		4187.29	6032.92	3787.74		4852.77	4963.32	5443.48
	4152.66	5390.94	4197.97	4587.97	3420.01	2563.08			5340.18											4685.6	5786.01	5145.01		4252.18	6684.52	3721.26		5886.24	5494.04	5368.79
	3458.07	5005.27	4297.77	3899.53	4295.74	4786.34			4346.97											3952.73	5519.14			4978.1	8771.58			5288.32	5885.2	6162.9
	3541.75	5712.24	4651.52	4771.87	3310.34	3951.18			5184.48											3723.61	5687.29			3148.12	8218.92			5033.02	4871.82	6211.77
	4509.26	5697.09	4064.91	4064.77	3861.93	4615.28			4175.67											4423.09	6408.58			4022.16	6117.81			5499.38	5203.52	6045.58
	4406.44	5612.58	4055.98	5211.36	4268.43	4002.7			4088.17											3900.84	7139.13			5458.43	6151.97			5036.23	5740.29	4843.15
	3964.39	3746.32	3696.96	4406.63	4717.24	4393.91			3269.79											4812.27	7337.81			6253.25	4526.34			5166.73	4542.93	7020.21
	4154.09	6737.66	3236.24	2204.6	5018.26	3727.79			3973.91											4828.82	6788.85			5911.7	5552.23			3710.52	4611.65	7309.6
	4313.16	6286.95	3797.16	4113.19	4078.57	4352.67			3072.1											4600.32	5665.75			4605.84	5405.21			5336.3	4040.03	5357.57
	4233.49	5935.63	3057.34	4573.5	4706.29	3632.05			3811.3											6925.67	6465.73			4617.86	5266.63			5130.41	4431.47	6709.27
	3292.77	6090.2	3160.38	4784.31	5441.92	3815.01			4016.43											5746.04	5866.92			3901.01	4490.08			5100.14	4274.89	5037.21
	3784.14	5542.8	3028.26	3998.51	5167.41	4777.01			4569.1											5439.11	7317.25			5690.94	6354.36			3896.74	5266.21	7263.13
	3394.43	5705.75	2945.91	4881.95	4646.65	2992.7														4919.62	8679.19			5311.2	5339.29			4966.71	4292.88	4962.08
	3963.15	5740.77	3063.56	2011.9	4188.23	3675.46														3934.93	7275.59			5282.89	4338.56			5040.15	3581.27	6090.71
	4136.73	3956.73	3447.47	3360.11	4061.26	4585.94														4747.2	5698.59			5525.9	7165.91			3781.29	4677.01	5426.21
	3415.17	4772.95	3524.95	4296.69	3282.22	3701.01														5215.06	7055.99			6331.23	6625.2			4561.51	4502.59	4443.74
	4986.29	6618.53	4469.64	4084.25	4743.2	3239.22															4834.79			5394.43	7705.49				4547.84	4743.1
	4164.15	5410.55	4946.86	5768.76	4479.38	3355.65															4700.37			6479.08	4429.92				3661.8	3160.41
	4043.89	5300.88	3472.48	3597.16	4242.19	3851.79															6485.05			4120.17	6982.35				3403.19	3814.22
	4508.28	4594.32	3104.66	2397.57	4157.13	4229.48															5165.03			5742.03	6588.66				4605.47	3210.17
	4940.63	5891.01	2703.72	5316.7	4585.8	3239.62															5419.09			5621.95					6042.9	3469.82
	6853.57	5791.35	4480.86	4287.36	2675.05	3230.16															7047.62			5263.84					4723.68	3527.95
	5570.77	5486.41	5593.24	5062.74	2957.81	3345.64															5826.51			5642.43					4236.52	4408.94
	4668.77	6891.95	4173.5	5418.53	3196.21	3760.38															5871.37			5649.81					4353.6	4556.97
		6569.17	4575.25	4778.63	3808.65	4334.82															5383.66			5530.89					4592.4	5743.28
		5662.2	3674.64	5729.95	4159.43	3312.91															5535.61			3196.37					3960.48	5039.7
		4965.79	4179.72	5363.35	3602.7	4019.07															7200.82			6596.31					4192.86	3775.32
		5599.86	4872.35	3573.5	4373.63	3610.28															4895.05			3933.68					4818.69	4272.03
		5090.47	4893.98	3545.1	4091.55	3859.36															3343.87			4689.78					5877.19	4434.13
		5299.66	3856.8		4601.22	4341.45															4755.39			7293.66					4573.99	6558.84
		4545.95	4599.86		4098.31	4832.99															4293.66			5037.3					4738.43	4584.83
		5633.13	3708.32		3218.93	3682.08															6788.32			4797.31					4655.79	6249.95
		4148.34	4366.33		3751.99	2561.05															9856.95			5937.6					6516.42	6286.81
		4824.61	4125.49			3907.24																		6413.39					5997.36	4172.42
		6815.82	5134.41			4398.78																		4865.94					3430.59	3687.56
		5610.55	3392.02			3453.01																		5074.51					5752.94	4088.57
			3553.62			4676.81																		4075.22					5720.75	5202.95
			4653.41			3095.88																		5586.17					5974.73	5128.45
			4512.64			3554.7																		4426.56					3597.99	5024.12
			3983.5			3564.98																		5074.15					5638.67	4753.6
			4452.87			3690.87																		4657.82					4721.38	4507.92
			5052.06			3668.02																		5644.47					4871.4	7051.98
			3845.03			3047.06																		3599.07					4607.44	6473.03
			3144.69			4151.18																		4246.22					4374.4	5304.17
			3422.85			3821.37																		5195.83					4986.51	4764.47
			4522.38			4694.39																		3671.18					5903.61	3673.67
			4905.34			4235.56																		5661.47					4873.36	4015.67
			3915.21			4457.07																		5970.09					6303.62	4446.86
			4960.24			4968.49																		5955.67					6899.98	3802.74
			3020.96			4071.94																		3502.49					5690.39
			4607.57			3920.89																		2887.31					4896.46
			3149.83			4278.43																		5449.35					5710.21
			5254.23			4754.56																		4949.35					4688.54
			4702.23			3676.54																		5166.1					4323.1
			3995.94			4638.27																		5141					4742.51
			3612.98			4595.4																		4504.45					4962.47
			4521.16			3842.6																		4376.45					3794.2
			3824.75			5024.48																							5688.28
			4577.15			4632.59																							2891.44
			5314.27			4276.13																							4738.85
			5057.61			4508.32																							5176.11
			5200.68			4664.37																							5356.06
			4776.74			4684.79																							5755.47
			4140.64			5196.48																							5155.33
			5357.54			3897.36																							4523.5
			4440.97			5512.91																							5488.61
			3437.86			4412.85																							5676.87
			3915.35			4433.13																							3728.24
			3679.11			5422.31																							5638.69
			3252.42			3292.45																							4093.73
			3869.28			3153.89																							6148.66
			3852.6			3147.67																							6007.92
			4055.44			4066.8																							4237.31
			3653.41			4013.25																							5168.24
			3158.35			4364.98																							4790.9
			3231.24			4652.06																							6163.16
			3457.2			3968.76																							5523.5
			3914			4297.9																							5653.28
			3989.86			4157.4																							4653.64
			3017.04			3748.48																							5278.08
			3179.58			4200.27																							4277.19
			4490.33			3639.76																							5585.9
			2938.34			3101.69																							4939.47
			3219.61			3880.05																							5023.5
			3852.33			3574.04																							5395.5
			3607.71			4275.59																							5973.03
			3316.02			3633.54																							4633.26
			4048.14			4869.91																							4794.91
			4318.59			3406.49																							4696.72
			4552.67			3302.23																							4607.89
						3659.23																							5199.4
						3886.41																							6487.27
						3004.87																							6298.65
						4170.39																							4299.36
						3835.97																							7197.35
						5555.38																							6466.35
						4271.4																							4382.77
						3456.93

## Sheet: Suppl Fig
	Running time												Running distance												Minimum velocity												Maximum velocity
ID	18	19	20	21	22	23	24	25	26	27	28	29	18	19	20	21	22	23	24	25	26	27	28	29	18	19	20	21	22	23	24	25	26	27	28	29	18	19	20	21	22	23	24	25	26	27	28	29
week 1	48.48	0	116.93	64.93	80.72	98.83	77.02	65.28	103.27	108.08	130.18	74.72	1.72	0	4.08	2.24	2.71	3.56	2.71	2.34	3.41	3.7	4.71	2.71	2.1	0	2	2	2	2.1	2.1	2.1	2.1	2	2.1	2.1	7.1	0	7.2	6.1	7.1	11.1	7.3	6.8	7.8	6.8	6.9	8.8
	72.08	1.17	107.63	84.3	92.77	83.02	89.13	160.17	91.72	177.02	97.7	84.88	2.54	0.03	4.01	3.18	3.07	3.33	3.23	6.21	3.61	7.21	3.9	3.44	2.1	1.8	2.2	2.2	1.9	2.4	2.1	2.3	2.3	2.4	2.3	2.4	6.4	4	8	5.8	7.2	11.2	7.1	5.6	6.3	7.2	6.4	10.4
	69.03	78.98	72.58	83	131.33	127.3	127.35	116.53	82.8	152.17	125.1	107.23	2.64	2.63	2.91	3.45	5.2	5.93	4.79	4.67	3.66	6.69	5.77	4.61	2.2	2	2.4	2.4	2.3	2.8	2.2	2.4	2.6	2.6	2.7	2.5	6.9	7.1	8.2	6.5	7.2	11.3	6.7	6.5	7.6	7.2	7.1	12.5
	105.92	76.8	77.57	91.3	68.38	118.9	45.06	112.23	58.48	102.83	115.27	104.75	4.54	2.62	3.42	4.09	2.62	5.58	1.66	4.39	2.48	4.37	5.31	4.37	2.5	2	2.6	2.6	2.3	2	2.2	2.3	2.5	2.5	2.7	2.5	7	6.8	8.2	7.1	7	11.4	4.9	6.6	7.6	6.5	6.7	11.3
	136.38	95.4	71.35	110.58	230.13	123.95	46.18	118.95	48.23	24.47	36.07	45.25	6.42	3.48	3.33	5.08	9.85	6.29	1.62	4.76	2.11	1.05	1.56	1.87	2.8	2.1	2.8	2.7	2.5	3	2.1	2.4	2.6	2.5	2.6	2.4	7.4	6.9	7	7.2	7.9	10.6	6.9	6.9	6.9	5.5	6	10.8
	137.83	186.57	57.95	171.63	259.07	154.25	77.75	86.78	115.48	0.72	29.22	59.13	6.93	7.49	2.71	8.29	10.99	8.05	2.94	3.22	5.32	0.02	1.29	2.51	3	2.4	2.8	2.9	2.5	3.1	2.2	2.2	2.5	2	2.6	2.7	6.9	6.9	7.8	6.2	6.1	10.5	7.1	6.5	6.8	3.9	6.7	11.1
	169.72	174.07	124.05	127.17	162.05	183.4	94.03	109.25	92.4	77.7	42.25	46.2	8.7	6.65	5.76	6	7.04	9.97	3.83	4.95	4.22	3.44	1.99	2.01	3	2.2	2.7	2.8	2.6	3.2	2.4	2.7	2.7	2.6	2.8	2.7	7.2	6.7	8	5.1	6.5	10.7	7.1	6.8	6.4	6.8	7.5	10.8
week 2	146.88	192.65	16.23	239.83	137.35	168.72	89	108.85	39.52	82.48	68.33	164.03	7.71	8.08	7.73	11.99	6.2	9.38	3.54	5.28	1.74	3.76	3.17	7.34	3.1	2.5	2.7	3	2.7	3.3	2.3	2.9	2.6	2.7	2.7	2.6	7.4	6.7	8.5	5.8	6.8	10.6	6.4	7	6.8	6.6	6.4	10.5
	167.77	181.67	153.22	122.15	142.42	163.5	49.52	91.12	55.72	104.4	47.55	143.4	8.74	8.14	7.39	6.09	6.33	9.21	1.82	3.89	2.26	4.95	2.23	6.48	3.1	2.6	2.8	2.9	2.6	3.3	2.2	2.5	2.4	2.8	2.8	2.7	6.9	6.2	8	6.7	5.8	10.5	7	6.8	7.6	7.2	6.8	11.3
	130.13	175.47	176.93	264.75	154.87	178.18	40.97	81.67	126.77	88.35	40.57	57.6	7.04	7.45	8.26	13.84	6.52	10.15	1.68	3.7	5.79	3.62	1.87	2.47	3.2	2.5	2.8	3.1	2.5	3.4	2.4	2.7	2.7	2.7	2.7	2.5	7.3	6.5	8	6.3	7.5	8.8	6.8	6.2	6.8	6.9	6.6	11
	120.22	180.45	124.95	198.1	209.97	184.02	118.12	155.83	93.32	152.35	134.77	157.82	6.42	8.29	5.7	10.02	9.74	10.45	4.68	7.56	4.32	7.77	6.43	7.32	3.2	2.7	2.7	3	2.7	3.4	2.3	2.9	2.7	3	2.8	2.7	7.3	6.4	8	5.1	7.3	10.6	6.5	6.2	6.2	6.1	7	10.8
	119.57	149.82	63.7	116.17	157.35	109.1	84.73	119.37	81.73	102.27	117.33	116.87	6.15	6.52	3.02	5.6	7.44	6.08	3.59	5.76	3.69	5.04	5.75	5.64	3	2.6	2.8	2.8	2.8	3.3	2.5	2.9	2.7	2.9	2.9	2.8	7	6.9	7.4	5.5	8.4	11.7	6.6	7.1	6.5	7.2	7.3	11.4
	94.82	191.32	139	270.18	82.1	106.32	33.98	102.75	54.32	76.58	74	122.42	4.74	8.69	7.26	13.91	3.26	5.53	1.39	4.85	2.31	3.74	3.53	5.62	3	2.7	3.1	3	2.6	3.1	2.4	2.8	2.5	2.9	2.8	2.7	7.2	6.6	7.9	6.4	7.7	11.1	7.4	7.1	6.8	6.6	7.3	11.8
	145.5	197.67	161.13	178.57	149.68	240.03	79.5	161.32	85.87	96.8	126.47	176.45	7.89	9.28	8.07	8.96	6.79	13.13	3.28	7.74	3.86	4.78	6.21	8.42	3.2	2.8	3	3	2.7	3.2	2.4	2.8	2.7	2.9	2.9	2.8	7.4	7	7.7	7	7	10.3	7.4	6.9	6.9	6.4	6.4	11.6
week 3	145	145.9	157.35	172.28	139.18	109.48	53.8	127.5	103.43	99.5	136.97	180.02	7.62	6	7.86	8.79	6.37	5.76	2.19	6.15	4.73	5.08	7.02	8.94	3.1	2.4	2.9	3	2.7	3.1	2.4	2.8	2.7	3	3	2.9	6.8	6.8	8.3	6.1	7.1	9.3	6.4	7	7	6.3	6.6	11.6
	98.02	172.97	111.97	170.55	170.7	165.77	75.22	218.47	72.43	87.3	136.18	182.58	5.2	8.62	5.63	9.07	7.88	9.03	2.99	10.91	3.24	4.29	6.94	9.36	3.1	2.9	3	3	2.7	3.2	2.3	2.9	2.6	2.9	3	3	6.9	6.3	7.8	5.8	7.2	11.1	7.4	6.8	7.2	6	7	11.5
	145.58	207.37	150.97	112.57	109.12	245.62	96.22	172.92	123.95	99.65	139.7	205.17	7.89	9.81	7.45	4.97	4.86	13.54	4.03	8.42	5.65	4.9	6.89	10.2	3.2	2.8	2.9	2.6	2.6	3.3	2.5	2.9	2.7	2.9	2.9	2.9	7.3	7.1	7.5	5.7	7.9	11.3	6.6	6.6	7.1	6	7.1	11.7
	179	217.43	88.02	132.68	147.62	206.73	118.82	145.6	119.53	78.73	173.45	200.82	9.58	10.35	4.4	5.86	6.71	11.07	5.08	7.12	5.35	3.86	8.56	9.76	3.2	2.8	3	2.6	2.7	3.2	2.5	2.9	2.6	2.9	2.9	2.9	6.8	6.4	7.5	7.1	6.9	11.5	7.3	7.1	6.9	7	6	11.6
	183.75	224.6	123.95	144.45	130.33	170.7	112.7	175.52	153.13	105.78	183.47	195.57	9.61	10.72	6.17	6.8	5.67	8.69	4.67	8.34	6.99	5.3	8.49	9.95	3.1	2.8	2.9	2.8	2.6	3	2.4	2.8	2.7	3	2.7	3	7.2	7.1	7.8	6.3	7.6	11.9	6.3	7.2	6.6	6.8	6.6	11.1
	125.23	174.72	161.43	188.37	147.35	211.72	126.65	157.2	128.8	105.45	188.42	236.98	6.39	7.95	7.82	9.01	6.61	10.39	5.39	7.6	5.76	5.23	8.82	11.85	3	2.7	2.9	2.8	2.6	2.9	2.5	2.9	2.6	2.9	2.8	3	6.4	6.4	7.3	6.3	6.8	11.4	6.5	6.6	5.8	6.8	6.7	11.6
	158.42	193.53	191.48	187.87	158.07	211.45	158.68	177.15	175.13	83.77	181.08	238.98	8.12	9.27	9.2	9.07	7.1	10.39	6.87	8.34	7.77	4.03	8.59	11.8	3	2.8	2.8	2.8	2.6	2.9	2.6	2.8	2.6	2.8	2.8	2.9	7	6.2	7.5	6.8	6.9	11.5	6.7	7.2	7.3	7.1	7.3	8.1
week 4	238.32	237.88	227.67	215.4	221.05	200.98	130.78	181.53	138.43	100.3	159.65	262.45	11.49	9.13	9.8	9.36	9.07	9.29	5.43	8.95	5.71	4.77	7.79	12.91	2.8	2.5	2.5	2.6	2.4	2.7	2.4	2.9	2.4	2.8	2.9	2.9	7.3	7	6.8	7.2	7.2	8.5	6.1	6.9	6.6	6.8	7.3	11.7
	144.32	143.2	158.37	212.98	128.88	185.62	172.98	187.45	134.85	93.38	229.2	281.28	6.66	5.24	6.37	9.87	5.26	7.56	7.6	9.18	5.88	4.43	11.12	13.81	2.7	2.1	2.4	2.7	2.4	2.4	2.6	2.9	2.6	2.8	2.9	2.9	6.1	6.8	6.6	5.6	6.8	8.3	6.9	6.5	7	7.2	7.2	9.9
	197.85	172.67	207.7	167.45	169.53	235	173.53	175.68	170.98	NA	218.75	220.5	10.09	7.11	8.98	7.9	7.33	11.13	7.28	8.34	7.21	NA	10.64	11.03	3	2.4	2.5	2.8	2.5	2.8	2.5	2.8	2.5	NA	2.9	3	7.4	6.6	6.7	6.3	7.1	8.5	6.3	7.1	6.5	NA	7.2	9.8
	212.73	209.2	203.33	202.68	222.85	354.67	165.53	198.47	182.07	108.35	184.22	309.15	11	9.45	9.15	9.65	9.72	17.44	6.92	8.96	7.82	4.77	8.85	15.17	3.1	2.7	2.7	2.8	2.6	2.9	2.5	2.7	2.5	2.6	2.8	2.9	5.8	7	6.9	6.2	7.1	8.2	6.1	7	7	6.5	7.2	9.8
	392.75	203.92	111.4	160.08	247.88	288.45	166.7	125.85	221	149.8	232.98	260.52	20.23	9.71	4.96	7.74	11.04	13.94	7.31	5.77	9.46	7.32	11.24	12.36	3	2.8	2.6	2.9	2.6	2.9	2.6	2.7	2.5	2.9	2.8	2.8	6.7	7.1	6.3	6.3	7.1	8	6.5	7.1	6.1	6	7	11.4
	187.37	120.22	176.43	175.48	266.95	213.37	171.65	161.32	121.27	143.48	270.33	264.1	9.61	5.12	8.05	8.38	11.91	10.25	7.39	7.18	5	6.79	12.7	12.53	3	2.5	2.7	2.8	2.6	2.8	2.5	2.6	2.4	2.8	2.8	2.8	6.8	7.2	7	6.6	7.2	8.9	6.9	7.7	6.8	6.9	7.2	12.3
	187.27	161.98	154.02	212.82	275.88	264.03	205.63	138.68	256.3	111.63	293.95	275.73	9.6	7.18	7	9.71	12.38	13	8.09	6.1	11.21	5.15	13.26	12.78	3	2.6	2.7	2.7	2.6	2.9	2.5	2.6	2.6	2.7	2.7	2.7	6.6	7.1	7	6	7.1	10	7.3	7.2	6.9	7.2	7	12
week 5	220.92	164.93	165.95	243.33	295.97	298.13	188.57	161.33	142.28	131.65	132.78	248.38	11.5	7.48	7.9	11.12	13.39	14.5	7.88	6.95	6.02	6.33	4.74	11.17	3.1	2.7	2.8	2.7	2.7	2.9	2.5	2.5	2.5	2.8	2.1	2.7	7.1	6.8	7.2	6.5	7.2	8.9	7	6.8	6.8	6.3	7.4	11.4
	244.75	264	157.93	274.03	354.52	250	218.45	204.47	194.57	161.55	204.22	160.78	12.26	12.38	6.94	13.03	16.29	12.13	10.18	8.71	8.06	7.88	7.11	7.6	3	2.8	2.7	2.8	2.7	2.9	2.7	2.5	2.4	2.9	2	2.8	6.7	7.1	7.2	6.1	7.2	9.1	6.8	7.1	6.8	6.5	6.8	11.3
	208	209.2	192.45	260.72	362.12	309.68	194.02	172.9	241.38	191.73	212.27	296.33	10.11	9.5	8.9	11.45	16.14	15.64	8.2	6.95	10.48	8.72	8.25	14.21	2.9	2.7	2.7	2.6	2.6	3	2.5	2.4	2.6	2.7	2.3	2.8	7.4	6.9	8.1	6.2	7.1	9.3	6.3	7.2	6.9	7.1	6.9	12
	226	222.85	189.7	280.47	283.2	321.4	216.07	198.08	226.68	172.03	237.62	165.58	10.89	9.8	5.91	12.87	12.52	15.77	9.32	7.95	9.4	7.23	9.82	7.32	2.9	2.6	2.7	2.7	2.6	2.9	2.5	2.4	2.4	2.5	2.4	2.6	6.8	7.2	7.6	5.7	7.2	8.5	6.4	6.9	6.4	6.2	7	11.7
	166.05	242.02	217.72	209.55	295.9	303.47	272.68	242.45	188.67	232.37	282.63	271.72	7.33	10.81	9.91	9.25	13.27	14.5	11.59	9.94	7.8	9.63	12.38	11.95	2.6	2.6	2.7	2.6	2.6	2.8	2.5	2.4	2.4	2.4	2.6	2.6	7.2	7	8.3	6.2	7.1	8.8	7.2	6.9	8.1	5.8	7.1	11.7
	209.28	223.02	127.77	244.28	310.32	246.62	245.92	290.15	212.78	243.83	297.25	240.58	9.53	9.83	5.55	10.54	13.56	11	10.31	11.37	9.09	9.53	12.98	10.93	2.7	2.6	2.6	2.5	2.6	2.6	2.5	2.3	2.5	2.3	2.6	2.7	7.3	8	8.2	6.3	7.1	8	7.4	6.8	7.8	6.6	7.1	11.5
	209.27	260.22	128.12	266.27	273.68	211.17	218.05	260.8	224.42	259.4	329.1	308.15	10.44	11	5.65	11.79	12.07	9.12	9.29	9.56	9.55	10.99	13.97	13.33	2.9	2.5	2.6	2.6	2.6	2.5	2.5	2.1	2.5	2.5	2.5	2.5	6.6	7.2	8.1	7	7.2	9.5	7	7.2	7.1	6.4	7.1	12.1
week 6	186.05	229.83	133.17	268.65	237.4	256.3	244.55	222.25	192.83	255.63	264.65	301.23	9.38	8.78	5.93	11.87	9.72	10.45	10.81	8.13	8.11	10.97	10.64	12.83	3	2.2	2.6	2.6	2.4	2.4	2.6	2.1	2.5	2.5	2.4	2.5	6.8	7.1	7.9	6.8	7.2	7.8	7	7.1	6.8	7	7.3	11.5
	188.6	273.63	133.03	282.35	263.15	155.55	310.07	268.92	338.37	251.37	353.9	341.05	8.6	10.18	5.78	11.82	11.17	6.5	13.75	9.41	15.05	11.1	14.99	14.62	2.7	2.2	2.6	2.5	2.5	2.5	2.6	2.1	2.6	2.6	2.5	2.5	7.1	7	7.9	10.8	6.6	5.9	7.4	7.2	6.8	6.2	7.5	12
	214.85	175.38	132.58	280.05	273.73	223.05	270.85	289.25	214.57	279.57	382.62	271.28	10.24	6.14	5.98	11.88	11.54	9.56	10.96	10.24	8.25	12.42	15.88	10.57	2.8	2.1	2.7	2.5	2.5	2.5	2.4	2.1	2.3	2.6	2.4	2.3	7.6	7.2	8.1	10.8	7.1	6.8	7.3	7.1	6.6	7	7.5	12
	264.2	208.23	189.93	378.07	258.85	334.3	215.47	339.52	162.27	226.48	304.92	285.67	13.17	7.35	7.74	16.92	10.54	15.11	8.79	12.01	6.03	9.64	12.54	10.4	2.9	2.1	2.4	2.6	2.4	2.7	2.4	2.1	0.2	2.5	2.4	2.1	12	7.2	7.3	6.5	7	10.8	7.4	7.1	6.7	7.1	8.7	11.6
	234.5	228.68	98.57	284.73	277.7	166.4	325.08	231.45	283.55	273.02	353.77	330.03	11.07	8.31	4.29	12.36	12.2	7.08	14.83	8.1	11.18	12.19	15.1	13.05	2.8	2.1	2.6	2.6	2.6	2.5	2.7	2.1	2.3	2.6	2.5	2.3	7.1	7.1	9.6	7.1	7	10.7	7.1	7.2	7.1	6.2	7.5	11.7
	220.42	218.27	170.88	271.3	249.5	243.13	280.47	305.92	283.7	280.67	322.9	213.38	10.38	8.23	7.43	11.02	10.74	8.76	11.84	10.35	11.17	12.22	13.21	7.63	2.8	2.2	2.6	2.4	2.5	2.1	2.5	2	2.3	2.6	2.4	2.1	7.4	6.9	7.8	6.9	7.5	12	7.3	7.2	6.6	6.5	7.5	10.6
	236.82	178.33	149.67	342.05	229.78	312.87	246.35	282.15	327.17	261.1	374.83	263.27	10.77	6.18	7.34	14.98	10.06	11.15	10.23	9.58	12.23	11.43	15.19	9.73	2.7	2	2.7	2.6	2.6	2.1	2.4	2	2.2	2.6	2.4	2.2	7.4	7.2	7.4	6.7	7.2	12.4	7.1	7.2	6.9	5.8	7.4	11.2
week 7	269.73	235.88	134.52	312.13	317.3	307.67	265.65	293.63	238.17	278.75	351.37	316.73	11.91	8.47	5.64	13.55	13.04	10.83	10.68	10.26	8.29	11.94	13.97	11.77	2.6	2.1	2.5	2.6	2.4	2.1	2.4	2	2	2.5	2.3	2.2	7.3	7	7.7	6.5	6.8	11	7.1	7.1	7	6.6	7.3	12.5
	216.8	253.35	128.77	245.3	247.67	206.35	301.4	323.48	297.07	316.3	381.03	317.05	9.25	9.13	5.36	10.11	10.1	7.03	13.05	11.24	10.57	13.24	15	12.78	2.5	2.1	2.5	2.4	2.4	2	2.5	2	2.1	2.5	2.3	2.4	7.3	7.1	7.5	6.4	6.5	10.2	7.2	7.2	7.7	7.6	7.4	12.6
	215.8	282.58	104.03	253.55	260.72	114.72	208.9	318.48	320.7	234.32	302.32	215.87	9.02	9.78	4.2	10.38	10.28	3.99	8.58	10.59	11.16	8.62	11.54	8.32	2.5	2	2.4	2.4	2.3	2	2.4	1.9	2	2.2	2.2	2.3	6.6	7	7.7	6.1	7.1	9.8	7.1	7.2	7.2	6.9	7.2	12.7
	242.88	247.52	153.33	237.85	277.92	313.25	265.43	218.65	NA	307.07	356.7	232.98	10.24	8.56	6.63	9.71	10.83	11.25	11.24	7.45	NA	11.95	13.9	8.84	2.5	2	2.5	2.4	2.3	2.1	2.5	2	NA	2.3	2.3	2.2	6.9	7.2	6.9	7.2	6.9	11.1	7	7.2	NA	6.6	7.1	12.2
	217.77	218.58	145.4	216.4	293.88	126.83	212.67	283.2	NA	238.73	296.27	214.27	8.71	8.01	6.21	8.67	10.84	4.15	8.48	10	NA	9.01	10.76	7.72	2.4	2.1	2.5	2.4	2.2	1.9	2.3	2.1	NA	2.2	2.1	2.1	7.2	7.2	7.8	7	7.2	11.8	7.2	7	NA	6.3	7.2	10.9
	197.48	238.28	98.43	224.1	241.78	229.55	234.95	292.87	NA	248.18	272.6	207.2	7.53	8.4	7.79	8.52	9.23	4.13	9.66	10.3	NA	9.63	9.59	7.32	2.2	2.1	2.5	2.2	2.2	2	2.4	2.1	NA	2.3	2.1	2.1	7.2	7.1	8	6.1	7.4	10.5	7.4	7.2	NA	6.7	6.9	10.8
	261.02	280.42	113.6	266.38	351.07	282.88	205.2	289.75	NA	229.42	319.43	231.65	10.49	9.82	4.79	10.5	14.12	9.87	8.33	9.67	NA	9.02	12.36	8.19	2.4	2.1	2.5	2.3	2.4	2	2.4	2	NA	2.3	2.3	2.1	7.2	7.2	8.2	6.9	8	9.9	8	7.1	NA	6.8	7.2	10.8
week 8	270.27	315.1	264	268.35	334.95	390.3	NA	NA	NA	NA	NA	NA	10.23	10.92	11.32	10.21	13.3	13.36	NA	NA	NA	NA	NA	NA	2.2	2	2.5	2.2	2.3	2	NA	NA	NA	NA	NA	NA	6.9	7.2	7.9	6.2	7.4	10.4	NA	NA	NA	NA	NA	NA
	214.3	249.97	122.03	261.28	276.15	271.63	196.57	269.58	180.13	232.18	248.12	196.72	8.56	8.96	4.56	10.16	10.39	8.85	8.52	11.29	7.03	9	11.26	8.26	2.3	2.1	2.2	2.3	2.2	1.9	2.6	2.5	2.4	2.3	2.7	2.5	6.9	7.1	7.5	7.1	7	10.5	6.8	7.1	7	6.5	7.1	13
	250.05	274.07	201.02	229.28	294.48	355.37	201.23	288.52	172.17	168.35	270.05	185.23	10.3	10.25	8.49	8.95	11.01	12.55	8.7	9.91	6.93	6.11	11.39	7.31	2.4	2.2	2.5	2.3	2.2	2.1	2.5	2	2.4	2.1	2.5	2.3	6.7	8.6	8.1	6.6	7.2	10.8	7.4	7	7.1	7.3	7	12.4
	210.12	275.98	166.05	229.55	263.75	293.88	200.62	225.85	165.3	202.88	278.87	206.88	8.58	10.09	6.78	9.26	9.87	9.48	8.23	7.54	6.53	6.87	11.13	7.69	2.4	2.1	2.4	2.4	2.2	1.9	2.4	2	2.3	2	2.3	2.2	7.4	7.2	8	6.7	7.2	10.5	7.3	7.1	7.6	7.3	7.1	12.5
	233.97	241.08	163.47	200.27	235.87	326.5	208.85	206.87	141.18	191.13	237.28	179.1	9.62	8.23	6.71	7.92	8.4	10.7	8.41	7.3	5.79	6.21	10.02	6.79	2.4	2	2.4	2.3	2.1	1.9	2.4	2.1	2.3	2.1	2.5	2.7	7.3	7.2	8.1	6.5	5.9	10.1	7.5	7.1	6.6	7.3	6.2	12.4
	179.77	268.62	201	249	275.65	275.48	224.53	360.15	377.45	310.82	353.05	205.65	7.04	9.6	8.1	10.32	10.2	9.56	9.43	13.21	14.9	10.83	15.56	7.69	2.3	2.1	2.4	2.4	2.2	2	2.5	2.2	2.3	2	2.6	2.2	6.2	7.2	7.5	7.2	7.5	12.5	6.7	6.9	8	7.3	7.1	12
	217.25	185.88	210.87	294.93	306.63	334.92	166.33	242.75	220.02	210.48	305.12	241.37	9.31	6.4	8.07	11.56	11.88	10.8	6.42	8.22	7.38	6.85	12.21	8.43	2.5	2	2.2	2.3	2.3	1.9	2.3	2	2	1.9	2.4	2	7.4	7.1	7.8	6.9	7.2	8.4	7.4	7	8	6.7	6.9	12

## Sheet: P-values
	P-value
	post hoc test	Bonferoni	two way ANOVA
		Tukey's HSD	one way ANOVA
	Fig 1
	Body weight
		w0	w1	w2	w3	w4	w5	w6	w7	w8	w9	w10	w11	w12	w13	w14	w15	week-old
Group	OLETF SED-LETO	0.952	0.352	0.021	0	0	0	0	0	0	0	0	0	0	0	0	0
	OLETF SED-OLETF EX	0.007	0.539	0.467	0	0	0	0	0	0	0	0	0	0	0	0	0
	OLETF EX-LETO	0.011	0.13	0.103	0.372	0.579	0.197	0.018	0	0	0.097	0.721	0.857	0.551	0.611	0.907	0.377
	Two way ANOVA
	Group	0
	Week-old	0
	Group*week-old	0
	Food consumption
	From 5- to 19 week-old	5	6	7	8	9	10	11	12	13	14	15	16	17	18	19	week old
Group	OLETF SED-LETO	0.005	0	0	0	0	0	0	0	0	0	0	0	0	0	0
	OLETF SED-OLETF EX	0.021	0	0	0	0	0	0	0	0	0	0	0	0	0	0
	OLETF EX-LETO	0.607	0	0	0.003	0.112	0.12	0.246	0.142	0	0	0	0	0	0	0
	Group	0
	Week-old	0
	Group*week-old	0
	OGTT
		0	30	60	120	Time
Group	OLETF SED-LETO	0	0	0	0.006
	OLETF SED-OLETF EX	0.035	0	0	0
	OLETF EX-LETO	0.056	0	0	0.078
	Group	0
	Time	0
	Group*Time	0
	Insulin
	One way ANOVA	20wo
Group	OLETF SED-LETO	0.01
	OLETF SED-OLETF EX	0.009
	OLETF EX-LETO	0.995
	Gastrocnemius
	One way ANOVA	12wo					20wo
		Wet weight	I	IIA	IIB	%	Wet weight	I	IIA	IIB	%
Group	OLETF SED-LETO	0.262	0.955	0.744	0.428	0	0.041	0.986	0.94	0.667	0
	OLETF SED-OLETF EX	0	0.668	0.618	0.611	0	0.007	0.656	0.936	0.68	0
	OLETF EX-LETO	0	0.495	0.976	0.096	0	0	0.729	0.787	0.248	0
		BAT		Liver								eWAT				Gastrocnemius
	One way ANOVA	12wo	20wo	12wo				20wo				12wo		20wo		12wo	20wo
		Wet weight	Wet weight	Wet weight	Inflammatory foci	Steatosis	TAG	Wet weight	Inflammatory foci	Steatosis	TAG	Wet weight	CLS	Wet weight	CLS	mg/gBW	mg/gBW
Group	OLETF SED-LETO	0.013	0	0.001	NA	NA	0	0	0	0	0	0.002	NA	0	0	0	0
	OLETF SED-OLETF EX	0	0	0	NA	NA	0	0	0.041	0	0.031	0	NA	0	0	0	0
	OLETF EX-LETO	0.002	0.463	0.219	NA	NA	0.977	0.989	0.023	0.072	0.006	0.398	NA	0.531	0.523	0	0
		Serum
	One way ANOVA	12wo		20wo
		TAG	FFA	TAG	FFA
Group	OLETF SED-LETO	0.006	0.002	0	0
	OLETF SED-OLETF EX	0	0.757	0	0
	OLETF EX-LETO	0.109	0.007	0.987	0.943
